# Supplementary material for: Nonlinearity of the post-spinel transition and its expression in slabs and plumes worldwide
Source: Nat Commun. 2025 Jan 26;16:1039. doi: 10.1038/s41467-025-56231-z (PMC11762276; doi:10.1038/s41467-025-56231-z)
Supplement: Supplementary file 4 — Supplementary Data 1 [file 41467_2025_56231_MOESM4_ESM.xlsx]

## Sheet: README
Dataset S1
The following abbreviations are used:
exp_i	diffraction pattern number
temp_i	temperature measurment number
temp_us	upstream temperature
temp_ds	downstream temperature
temp	average temperature
t_err=temp-temp_ds	temperature error
w_a_xyz	tungsten unit cell parameter a estimated from diffraction line (xyz)
w_a_mean	average tungsten unit cell parameter a
w_a_std	tungsten unit cell parameter a error
p_w	pressure based on the tungsten scale
p_w_err	pressure error based on the tungsten scale
t_err_corrected	sample temperature error (with additional 200 K)
kcl_a_xyz	sodium chloride unit cell parameter a estimated from diffraction line (xyz)
kcl_a_mean	average sodium chloride unit cell parameter a
kcl_a_std	sodium chloride unit cell parameter a error
p_kcl_corrected	pressure based on the sodium chloride scale
p_kcl_err_corrected	pressure error based on the sodium chloride scale
temp_kcl	sodium chloride temperature
temp_kcl_err	sodium chloride temperature error
temp_kcl_err_corrected	sodium chloride temperature error (with additional 200 K)
phase	stable phase

## Sheet: D1m
exp_i	temp_i	temp_us	temp_ds	temp	t_err	w_a_110	w_a_211	w_a_mean	w_a_std	p_w	p_w_err	t_err_corrected	kcl_a_110	kcl_a_200	kcl_a_211	kcl_a_mean	kcl_a_std	p_kcl_corrected	p_kcl_err_corrected	temp_kcl	temp_kcl_err	temp_kcl_err_corrected	phase
8	19	1615	1565	1590	25	3.11993	3.12189	3.12091	0.000982121	19.79	0	184	3.37653	3.38137	3.38151	3.3798	0.00231407	19.44	1.3	1266.25	19	348.151	rw
9	20	1574	1685	1629.5	-55.5	3.12085	3.12281	3.12183	0.000980552	19.63	0	218	3.3779	3.3813	3.37957	3.37959	0.00138679	19.56	1.34	1295.88	42	360.364	rw
12	25	1749	1648	1698.5	50.5	3.11962	3.13522	3.12742	0.0078009	17.98	0.12	220	3.37863	3.38378	3.37811	3.38017	0.00255981	19.71	1.41	1347.62	38	377.781	rw
13	26	2026	1859	1942.5	83.5	3.11823	3.14226	3.13024	0.0120132	18.01	0.35	278	3.3752	3.38088	3.38186	3.37931	0.00293404	20.45	1.66	1530.62	63	443.89	rw
14	28	2147	1973	2060	87	3.11703	3.14435	3.13069	0.0136618	18.34	0.47	293	3.37476	3.37799	3.37391	3.37555	0.00175625	21.07	1.76	1618.75	65	474.479	rw
15	29	2146	2022	2084	62	3.11615	3.14629	3.13122	0.015072	18.26	0.54	270	3.37527	3.37756	3.37439	3.37574	0.00133756	21.12	1.77	1636.75	46	478.475	rw
19	33	2234	2039	2136.5	97.5	3.11672	3.14705	3.13188	0.0151687	18.26	0.59	311	3.37537	3.37575	3.37537	3.3755	0.000178925	21.29	1.83	1676.12	73	495.346	bm
20	34	2234	2108	2171	63	3.11638	3.14846	3.13242	0.0160403	18.22	0.66	280	3.37669	3.37576	3.37627	3.37624	0.000378957	21.33	1.85	1702	47	501.137	bm
21	35	2229	2136	2182.5	46.5	3.11561	3.14665	3.13113	0.0155197	18.7	0.6	265	3.37475	3.37364	3.37524	3.37454	0.000667732	21.49	1.86	1710.62	35	503.144	bm
25	39	2372	2254	2313	59	3.11146	3.1433	3.12738	0.0159188	20.5	0.57	290	3.35717	3.35744	3.3556	3.35674	0.000811787	23.29	1.99	1808.5	44	537.739	bm
26	40	2250	2135	2192.5	57.5	3.10896	3.13948	3.12422	0.0152585	21.06	0.39	277	3.3481	3.35088	3.3466	3.34852	0.00177306	23.65	1.88	1718.12	43	506.36	bm
27	41	2250	2115	2182.5	67.5	3.10042	3.13145	3.11594	0.015515	23.9	0.13	286	3.3199	3.31917	3.31874	3.31927	0.000478856	26.28	1.87	1710.62	51	504.509	bm

## Sheet: D2 (spot 2)
exp_i	temp_i	temp_us	temp_ds	temp	t_err	w_a_110	w_a_200	w_a_211	w_a_220	w_a_310	w_a_321	w_a_mean	w_a_std	p_w	p_w_err	t_err_corrected	kcl_a_110	kcl_a_200	kcl_a_211	kcl_a_220	kcl_a_mean	kcl_a_std	p_kcl_corrected	p_kcl_err_corrected	temp_kcl	temp_kcl_err	temp_kcl_err_corrected	phase
36	327	1534	1640	1587	-53	3.11431	3.1145	3.11503	3.11523	3.11481	3.11474	3.11477	0.000307084	21.95	0.03	212	3.33713	3.35446	3.33567	3.33362	3.34022	0.00831732	22.7	1.49	1264	40	349.15	rw
37	328	1635	1818	1726.5	-91.5	3.11499	3.11519	3.11594	3.11599	3.1155	3.11546	3.11551	0.000363538	22.23	0.02	264	3.33802	3.35374	3.33617	3.33435	3.34057	0.0077128	23.05	1.59	1368.62	69	389.316	rw
38	329	1883	2003	1943	-60	3.11955	3.11677	3.11709	3.11737	3.11707	3.11672	3.11743	0.00097402	22.42	0.01	254	3.34033	3.35241	3.33704	3.33529	3.34127	0.00668381	23.59	1.74	1531	45	441.824	bm
39	330	2059	1952	2005.5	53.5	3.11955	3.11727	3.1177	3.1176	3.11754	3.11716	3.1178	0.000805187	22.55	0.02	254	3.34234	3.35297	3.33757	3.33546	3.34208	0.0067616	23.69	1.79	1577.88	40	457.559	bm
41	332	2098	2135	2116.5	-18.5	3.11955	3.11845	3.11872	3.11895	3.11876	3.1184	3.1188	0.000383888	22.65	0.03	230	3.34376	3.35633	3.33956	3.33673	3.34409	0.00749372	23.83	1.91	1661.12	14	484.929	bm
42	333	2254	2261	2257.5	-3.5	3.11955	3.11893	3.11944	3.11953	3.11948	3.1191	3.11934	0.000236002	23.05	0.05	229	3.34709	3.35548	3.34304	3.33759	3.3458	0.00652461	24.07	2.01	1766.88	3	521.479	bm
43	334	2204	2858	2531	-327	3.11955	3.11932	3.12005	3.11981	3.11988	3.11932	3.11965	0.000279318	24.09	0.18	580	3.35667	3.35752	3.34454	3.33865	3.34934	0.00803097	24.52	2.47	1972	245	641.4	bm

## Sheet: D2 (spot 3)
exp_i	temp_i	temp_us	temp_ds	temp	t_err	w_a_110	w_a_200	w_a_211	w_a_220	w_a_310	w_a_321	w_a_mean	w_a_std	p_w	p_w_err	t_err_corrected	kcl_a_110	kcl_a_200	kcl_a_211	kcl_a_220	kcl_a_mean	kcl_a_std	p_kcl_corrected	p_kcl_err_corrected	temp_kcl	temp_kcl_err	temp_kcl_err_corrected	phase
62	347	1629	1640	1634.5	-5.5	3.11229	3.11252	3.11314	3.11325	3.11307	3.11282	3.11285	0.000346763	22.82	0.03	169	3.3191	3.33742	3.32465	3.32222	3.32585	0.00696583	24.14	1.48	1299.62	4	359.232	bm
63	348	2106	1959	2032.5	73.5	3.11329	3.11361	3.11415	3.11426	3.1141	3.11385	3.11388	0.000338948	24.05	0	277	3.32119	3.33496	3.32588	3.32342	3.32636	0.00523261	25.19	1.79	1598.12	55	466.097	bm
67	352	2148	2047	2097.5	50.5	3.11411	3.11427	3.11468	3.11497	3.11451	3.11431	3.11447	0.000284762	24.1	0.01	260	3.3246	3.3335	3.32828	3.32445	3.32771	0.00368025	25.25	1.81	1646.88	38	481.278	bm
72	357	2270	2092	2181	89	3.11416	3.11479	3.11499	3.11494	3.11486	3.11455	3.11471	0.000285122	24.36	0.02	307	3.33363	3.3367	3.33166	3.32823	3.33255	0.00307385	25.04	1.89	1709.5	67	505.989	bm
74	359	2084	2376	2230	-146	3.1147	3.11545	3.11508	3.11488	3.1152	3.11477	3.11502	0.000260199	24.46	0.03	369	3.33165	3.33886	3.3344	3.33133	3.33406	0.0030151	25.04	1.97	1746.25	110	525.935	bm

## Sheet: D4m
exp_i	temp_i	temp_us	temp_ds	temp	t_err	w_a_110	w_a_200	w_a_211	w_a_220	w_a_mean	w_a_std	p_w	p_w_err	t_err_corrected	kcl_a_110	kcl_a_211	kcl_a_mean	kcl_a_std	p_kcl_corrected	p_kcl_err_corrected	temp_kcl	temp_kcl_err	temp_kcl_err_corrected	phase
15	19	1582	1585	1583.5	-1.5	3.1277	3.12783	3.12874	3.12906	3.12833	0.000580325	17.22	0.02	160	3.38024	3.38562	3.38293	0.00268942	19.18	1.3	1261.38	1	345.942	wd
18	22	1808	1765	1786.5	21.5	3.12992	3.1311	3.13079	3.13098	3.1307	0.000463775	17.24	0.06	200	3.3901	3.3874	3.38875	0.00135152	19.31	1.48	1413.62	16	399.093	wd
19	23	1961	1880	1920.5	40.5	3.1307	3.13184	3.13242	3.1326	3.13189	0.00073906	17.39	0.08	233	3.38963	3.38909	3.38936	0.00026911	19.63	1.61	1514.12	30	434.703	wd
20	24	2049	1972	2010.5	38.5	3.13254	3.13315	3.13444	3.13425	3.13359	0.000783808	17.19	0.1	240	3.39034	3.39147	3.39091	0.000566683	19.77	1.7	1581.62	29	458.029	wd
21	25	2071	2003	2037	34	3.13393	3.13573	3.13519	3.13614	3.13525	0.000834227	16.76	0.12	238	3.38793	3.3899	3.38892	0.000983108	19.99	1.72	1601.5	26	464.741	wd
23	27	2149	2063	2106	43	3.13618	3.13639	3.13824	3.1388	3.1374	0.00113756	16.35	0.15	254	3.38745	3.3932	3.39033	0.00287243	20.08	1.8	1653.25	32	483.052	wd
24	28	2324	2215	2269.5	54.5	3.13678	3.136	3.13662	3.13728	3.13667	0.000454846	17.27	0.17	281	3.38715	3.39158	3.38937	0.00221218	20.6	1.95	1775.88	41	526.198	wd
36	41	2118	2078	2098	20	3.1262	3.12765	3.12774	3.12544	3.12676	0.000976954	19.84	0.07	230	3.34107	3.35452	3.3478	0.00672079	23.45	1.87	1647.25	15	480.14	bm
37	42	2224	2121	2172.5	51.5	3.12293	3.12481	3.12343	3.12405	3.1238	0.000703203	21.15	0.07	269	3.33295	3.33326	3.33311	0.000155215	24.96	1.85	1703.12	39	500.84	bm

## Sheet: D5 (spot 1)
exp_i	temp_i	temp_us	temp_ds	temp	t_err	w_a_110	w_a_200	w_a_mean	w_a_std	p_w	p_w_err	t_err_corrected	kcl_a_110	kcl_a_200	kcl_a_211	kcl_a_mean	kcl_a_std	p_kcl_corrected	p_kcl_err_corrected	temp_kcl	temp_kcl_err	temp_kcl_err_corrected	phase
11	392	1749	1868	1808.5	-59.5	3.11898	3.12183	3.1204	0.00142277	20.84	0.01	240	3.34093	3.35229	3.34789	3.34704	0.00467689	22.72	1.56	1430.12	45	406.995	bm
13	394	1782	1899	1840.5	-58.5	3.12119	3.12354	3.12237	0.0011723	20.29	0.03	243	3.34311	3.35229	3.34726	3.34755	0.00375413	22.76	1.57	1454.12	44	415.17	bm
14	395	1852	1919	1885.5	-33.5	3.12154	3.1227	3.12212	0.000580411	20.55	0.03	222	3.34128	3.35229	3.3467	3.34676	0.00449451	22.95	1.62	1487.88	25	425.286	bm
17	398	1805	2006	1905.5	-100.5	3.12301	3.12401	3.12351	0.000499239	20.16	0.05	291	3.34426	3.35229	3.34744	3.348	0.00330252	22.9	1.64	1502.88	75	436.255	bm
18	399	1866	1973	1919.5	-53.5	3.12109	3.12236	3.12173	0.000634415	20.83	0.03	245	3.34508	3.35628	3.34781	3.34972	0.0047677	22.79	1.66	1513.38	40	435.248	bm
19	400	1844	1996	1920	-76	3.12102	3.12221	3.12162	0.00059621	20.87	0.03	268	3.3411	3.35229	3.34629	3.34656	0.00457364	23.07	1.67	1513.75	57	437.267	bm
23	404	1807	2039	1923	-116	3.12509	3.12693	3.12601	0.000919569	19.37	0.07	308	3.34016	3.34037	3.34749	3.34267	0.00340468	23.41	1.67	1516	87	442.945	bm
25	405	1846	2118	1982	-136	3.1244	3.12538	3.12489	0.000490919	19.99	0.07	334	3.34352	3.35097	3.3459	3.3468	0.00310947	23.22	1.73	1560.25	102	461.108	bm
27	407	1960	2137	2048.5	-88.5	3.12703	3.12963	3.12833	0.00129675	19.1	0.1	293	3.34317	3.3496	3.34586	3.34621	0.00263445	23.45	1.76	1610.12	66	471.65	bm
28	408	2282	2220	2251	31	3.12965	3.13271	3.13118	0.00152823	18.99	0.13	256	3.33983	3.34249	3.34472	3.34235	0.00199766	24.35	1.93	1762	23	520.285	bm
30	410	2236	2322	2279	-43	3.12886	3.12903	3.12895	8.4722e-05	19.85	0.11	271	3.34153	3.34156	3.34427	3.34245	0.00128698	24.42	1.96	1783	32	528.044	bm
31	411	2410	2455	2432.5	-22.5	3.12946	3.12979	3.12963	0.000164738	20.28	0.13	266	3.33791	3.33931	3.34289	3.34004	0.00209813	25.06	2.11	1898.12	17	567.34	bm
32	412	2452	2443	2447.5	4.5	3.12615	3.12838	3.12726	0.00111317	21.13	0.12	249	3.33805	3.3411	3.3431	3.34075	0.00207732	25.04	2.12	1909.38	3	571.003	bm
34	414	2374	2759	2566.5	-192.5	3.1284	3.13137	3.12989	0.0014846	20.76	0.26	449	3.33622	3.35229	3.34349	3.344	0.00657052	25.08	2.36	1998.62	144	619.002	bm
37	417	2374	2882	2628	-254	3.13354	3.13552	3.13453	0.000989247	19.5	0.35	517	3.33486	3.34022	3.34296	3.33934	0.00336384	25.67	2.41	2044.75	190	646.599	bm

## Sheet: D5 (spot 2)
exp_i	temp_i	temp_us	temp_ds	temp	t_err	w_a_110	w_a_200	w_a_mean	w_a_std	p_w	p_w_err	t_err_corrected	kcl_a_110	kcl_a_200	kcl_a_211	kcl_a_mean	kcl_a_std	p_kcl_corrected	p_kcl_err_corrected	temp_kcl	temp_kcl_err	temp_kcl_err_corrected	phase
50	444	1714	1724	1719	-5	3.1084	3.11226	3.11033	0.0019289	24.07	0.05	177	3.30927	3.30595	3.3108	3.30867	0.00202338	26.03	1.42	1363	4	381.221	bm
52	446	1741	1902	1821.5	-80.5	3.11383	3.11413	3.11398	0.000153316	23.16	0.02	263	3.31059	3.30736	3.3108	3.30958	0.00157219	26.22	1.53	1439.88	60	412.274	bm
53	447	1764	1911	1837.5	-73.5	3.11278	3.11302	3.1129	0.000115653	23.61	0.03	257	3.31014	3.30625	3.31688	3.31109	0.00439054	26.12	1.6	1451.88	55	415.705	bm
55	449	1747	1934	1840.5	-93.5	3.1204	3.12284	3.12162	0.00121897	20.54	0.03	278	3.3155	3.30775	3.32205	3.3151	0.0058463	25.73	1.65	1454.12	70	418.725	bm
56	450	1855	2053	1954	-99	3.12462	3.12612	3.12537	0.000752143	19.72	0.07	294	3.31151	3.30904	3.32247	3.31434	0.0058383	26.12	1.75	1539.25	74	448.538	bm
57	451	1946	2186	2066	-120	3.12345	3.13088	3.12716	0.00371292	19.56	0.14	327	3.31403	3.30964	3.31633	3.31333	0.00277547	26.53	1.8	1623.25	90	480.08	bm
59	453	1953	2375	2164	-211	3.12585	3.12931	3.12758	0.00173257	19.83	0.16	427	3.31261	3.30904	3.31478	3.31214	0.00236627	26.92	1.94	1696.75	158	521.609	bm
60	454	2118	2322	2220	-102	3.12353	3.12607	3.1248	0.00126935	21.01	0.1	324	3.30941	3.30809	3.31487	3.31079	0.00293294	27.21	1.94	1738.75	76	517.31	bm
64	458	2240	2381	2310.5	-70.5	3.12878	3.12812	3.12845	0.000325859	20.15	0.13	302	3.3072	3.30922	3.31657	3.311	0.00402584	27.44	2.03	1806.62	53	537.901	bm
70	464	2189	2558	2373.5	-184.5	3.12964	3.13031	3.12997	0.000336698	19.91	0.2	422	3.30851	3.31495	3.31366	3.31237	0.00277977	27.48	2.12	1853.88	138	568.703	bm
71	465	2208	2601	2404.5	-196.5	3.1291	3.13344	3.13127	0.00217112	19.61	0.25	437	3.30626	3.30911	3.3108	3.30872	0.00187405	27.93	2.15	1877.12	147	578.765	bm

## Sheet: D6 (spot 1)
exp_i	temp_i	temp_us	temp_ds	temp	t_err	w_a_110	w_a_200	w_a_211	w_a_220	w_a_310	w_a_321	w_a_mean	w_a_std	p_w	p_w_err	t_err_corrected	kcl_a_110	kcl_a_200	kcl_a_211	kcl_a_220	kcl_a_mean	kcl_a_std	p_kcl_corrected	p_kcl_err_corrected	temp_kcl	temp_kcl_err	temp_kcl_err_corrected	phase
7	668	1562	1655	1608.5	-46.5	3.12618	3.12628	3.12711	3.12534	3.12817	3.12731	3.12673	0.000908664	17.86	0.03	207	3.36166	3.37347	3.364	3.35196	3.36277	0.00765056	20.84	1.45	1280.12	35	354.178	wd
8	669	1675	1857	1766	-91	3.12651	3.12744	3.12707	3.12534	3.12765	3.12753	3.12692	0.000801728	18.43	0.05	268	3.36224	3.37303	3.36594	3.35192	3.36328	0.00761815	21.23	1.6	1398.25	68	399.268	wd
9	670	1732	1951	1841.5	-109.5	3.12585	3.1268	3.12759	3.12772	3.12759	3.12832	3.12731	0.000790988	18.6	0.07	294	3.36288	3.37359	3.36577	3.35288	3.36378	0.00741342	21.4	1.67	1454.88	82	421.153	wd
12	672	1788	1978	1883	-95	3.12785	3.12905	3.12928	3.12966	3.12903	3.12925	3.12902	0.000561893	18.19	0.08	283	3.36805	3.37595	3.36801	3.35673	3.36718	0.00684884	21.24	1.68	1486	71	429.805	wd
13	673	1789	1988	1888.5	-99.5	3.13118	3.13406	3.13266	3.13253	3.13194	3.1332	3.13259	0.000909434	17.02	0.1	288	3.36733	3.376	3.37176	3.35735	3.36811	0.00692545	21.18	1.69	1490.12	75	431.894	wd
14	674	1908	2059	1983.5	-75.5	3.13105	3.1314	3.1337	3.13256	3.13255	3.13268	3.13232	0.000875382	17.5	0.11	274	3.37304	3.37781	3.36346	3.35859	3.36823	0.00759172	21.44	1.79	1561.38	57	453.671	wd
16	677	1921	2179	2050	-129	3.1336	3.13395	3.13592	3.13326	3.13645	3.13615	3.13489	0.00130906	16.93	0.16	334	3.36772	3.37548	3.36386	3.35703	3.36602	0.00666754	21.8	1.85	1611.25	97	477.359	bm
17	678	2025	2254	2139.5	-114.5	3.13282	3.13541	3.13436	3.13755	3.13509	3.13693	3.13536	0.00157039	17.15	0.18	328	3.37004	3.37534	3.37026	3.35623	3.36797	0.0071005	21.89	1.93	1678.38	86	498.198	bm
18	679	2049	2347	2198	-149	3.13516	3.13602	3.13705	3.13651	3.13694	3.13768	3.13656	0.00080644	17.01	0.21	369	3.36088	3.37438	3.36373	3.35436	3.36334	0.00722354	22.43	2.01	1722.25	112	518.212	bm
19	680	2090	2386	2238	-148	3.13605	3.13564	3.13799	3.13536	3.13739	3.13662	3.13651	0.000937433	17.19	0.22	372	3.36065	3.37493	3.36239	3.35404	3.363	0.00755703	22.56	2.05	1752.25	111	528.184	bm
21	682	2176	2580	2378	-202	3.13535	3.14076	3.13809	3.13942	3.13865	3.14113	3.1389	0.00191492	17.01	0.32	440	3.36221	3.38044	3.36579	3.35323	3.36542	0.00980747	22.76	2.27	1857.25	152	573.392	bm
24	685	2201	2639	2420	-219	3.13767	3.13969	3.13873	3.13887	3.13991	3.14104	3.13932	0.00105791	17.06	0.33	461	3.37156	3.37498	3.36037	3.35123	3.36453	0.00939123	22.94	2.3	1888.75	164	587.194	bm

## Sheet: D10 (spot 1)
exp_i	temp_i	temp_us	temp_ds	temp	t_err	w_a_200	w_a_220	w_a_310	w_a_321	w_a_mean	w_a_std	p_w	p_w_err	t_err_corrected	kcl_a_110	kcl_a_200	kcl_a_211	kcl_a_220	kcl_a_mean	kcl_a_std	p_kcl_corrected	p_kcl_err_corrected	temp_kcl	temp_kcl_err	temp_kcl_err_corrected	phase
2	5	1421	1748	1584.5	-163.5	3.11734	3.11881	3.11845	3.11869	3.11832	0.000584998	20.68	0.03	322	3.34775	3.36561	3.35126	3.35101	3.35391	0.00689788	21.51	1.48	1262.12	123	367.402	rw
3	6	1535	1796	1665.5	-130.5	3.11871	3.11936	3.1195	3.11953	3.11928	0.000332525	20.66	0.01	297	3.34825	3.36583	3.35142	3.35323	3.35468	0.00667691	21.67	1.51	1322.88	98	380.126	rw
4	7	1591	1777	1684	-93	3.1185	3.11985	3.12039	3.12049	3.11981	0.000793013	20.55	0	261	3.34853	3.36643	3.35211	3.35469	3.35544	0.00671324	21.65	1.51	1336.75	70	378.618	rw
5	8	1713	1818	1765.5	-52.5	3.12038	3.12107	3.12163	3.12137	3.12111	0.000468123	20.42	0.01	229	3.34848	3.3662	3.35259	3.35674	3.356	0.00657073	21.83	1.56	1397.88	39	395.234	rw
6	9	1887	2013	1950	-63	3.11953	3.11918	3.12362	3.12018	3.12063	0.00176453	21.33	0.03	258	3.34682	3.36512	3.35365	3.36077	3.35659	0.00696909	22.3	1.74	1536.25	47	443.845	rw
8	11	2007	2057	2032	-25	3.11718	3.11872	3.12007	3.11779	3.11844	0.0010868	22.43	0.02	228	3.35397	3.36696	3.35309	3.35866	3.35817	0.00549887	22.39	1.77	1597.75	19	463.101	rw
9	12	2134	2206	2170	-36	3.11704	3.11927	3.11968	3.11676	3.11819	0.00129954	23.09	0.04	253	3.3455	3.36768	3.35592	3.35894	3.35701	0.00792494	22.87	1.96	1701.25	27	499.398	bm
11	14	2292	2264	2278	14	3.1145	3.1169	3.11809	3.1155	3.11625	0.00136545	24.22	0.04	242	3.34706	3.36497	3.3539	3.3658	3.35793	0.00784141	23.09	2.06	1782.25	10	526.908	bm
12	15	2518	2518	2518	0	3.11636	3.11665	3.11976	3.11873	3.11788	0.00142189	24.65	0.07	252	3.34645	3.36377	3.35745	3.365	3.35817	0.00734522	23.74	2.26	1962.25	0	589.375	bm
13	16	2508	2548	2528	-20	3.11315	3.11665	3.11762	3.11801	3.11636	0.001915	25.23	0.07	273	3.34635	3.36446	3.35563	3.36255	3.35725	0.00709426	23.84	2.27	1969.75	15	592.172	bm
16	19	2686	2688	2687	-1	3.11453	3.11392	3.11464	3.11803	3.11528	0.00160989	26.29	0.08	270	3.3445	3.36796	3.35282	3.36209	3.35684	0.00893739	24.32	2.46	2089	1	633.438	bm

## Sheet: D10 (spot 2)
exp_i	temp_i	temp_us	temp_ds	temp	t_err	w_a_200	w_a_220	w_a_310	w_a_321	w_a_mean	w_a_std	p_w	p_w_err	t_err_corrected	kcl_a_110	kcl_a_200	kcl_a_211	kcl_a_220	kcl_a_mean	kcl_a_std	p_kcl_corrected	p_kcl_err_corrected	temp_kcl	temp_kcl_err	temp_kcl_err_corrected	phase
28	35	1547	1691	1619	-72	3.11482	3.11496	3.11544	3.11534	3.11514	0.000257991	21.94	0.03	234	3.34008	3.35103	3.34158	3.34226	3.34374	0.0042827	22.48	1.38	1288	54	359.258	rw
30	37	1689	1788	1738.5	-49.5	3.11509	3.11535	3.11556	3.11556	3.11539	0.00019192	22.33	0.02	223	3.34088	3.35108	3.34244	3.34359	3.3445	0.00391757	22.74	1.48	1377.62	37	388.044	rw
31	38	1783	1819	1801	-18	3.11491	3.11533	3.11568	3.1157	3.1154	0.000322477	22.57	0.01	198	3.33941	3.35018	3.34239	3.34906	3.34526	0.00450489	22.85	1.54	1424.5	14	402.791	rw
32	39	1937	1819	1878	59	3.11678	3.11554	3.11803	3.11644	3.1167	0.000894409	22.42	0	247	3.34069	3.34886	3.34381	3.351	3.34609	0.00406426	22.99	1.61	1482.25	44	424.882	rw
33	40	2104	2120	2112	-8	3.11195	3.11332	3.11912	3.11331	3.11442	0.00276648	24.18	0.01	219	3.34186	3.34802	3.34086	3.35363	3.34609	0.00514312	23.64	1.84	1657.75	6	483.591	bm
35	42	2272	2255	2263.5	8.5	3.10618	3.11361	3.11915	3.11364	3.11314	0.00461109	25.26	0.03	235	3.34307	3.34773	3.34014	3.3545	3.34636	0.00542327	24.04	1.99	1771.38	6	523.069	bm
36	43	2473	2428	2450.5	22.5	3.10098	3.11314	3.11531	3.11485	3.11107	0.00588093	26.79	0.04	268	3.34796	3.34724	3.33981	3.35406	3.34727	0.00505636	24.48	2.16	1911.62	17	572.03	bm
37	44	2675	2544	2609.5	65.5	3.10029	3.11228	3.11213	3.11661	3.11033	0.00606897	27.73	0.07	326	3.34796	3.34763	3.33923	3.34261	3.34436	0.00364334	25.17	2.3	2030.88	49	615.185	bm

[truncated: 7 more sheets: D10 (spot 3), D11m, D13 (spot 1), D13 (spot 2), D14 (spot 1), D14 (spot 2), D14 (spot 3)]
