# Supplementary material for: Nonlinearity of the post-spinel transition and its expression in slabs and plumes worldwide
Source: Nat Commun. 2025 Jan 26;16:1039. doi: 10.1038/s41467-025-56231-z (PMC11762276; doi:10.1038/s41467-025-56231-z)
Supplement: Supplementary file 5 — Supplementary Data 2 [file 41467_2025_56231_MOESM5_ESM.xlsx]

## Sheet: README
Dataset S2
The following abbreviations are used:
C22	Chanyshev, A., Ishii, T., Bondar, D., Bhat, S., Kim, E. J., Farla, R., Nishida, K., Liu, Z., Wang, L., Nakajima, A., Yan, B., Tang, H., Chen, Z., Higo, Y., Tange, Y., & Katsura, T. (2022). Depressed 660-km discontinuity caused by akimotoite–bridgmanite transition. Nature, 601(7891), 69–73. https://doi.org/10.1038/s41586-021-04157-z
G13	Ghosh, S., Ohtani, E., Litasov, K. D., Suzuki, A., Dobson, D., & Funakoshi, K. (2013). Effect of water in depleted mantle on post-spinel transition and implication for 660km seismic discontinuity. Earth and Planetary Science Letters, 371–372, 103–111. https://doi.org/10.1016/j.epsl.2013.04.011
I11	Ishii, T., Kojitani, H., & Akaogi, M. (2011). Post-spinel transitions in pyrolite and Mg2SiO4 and akimotoite-perovskite transition in MgSiO3: Precise comparison by high-pressure high-temperature experiments with multi-sample cell technique. Earth and Planetary Science Letters, 309(3–4), 185–197. https://doi.org/10.1016/j.epsl.2011.06.023
I06	Inoue, T., Irifune, T., Higo, Y., Sanehira, T., Sueda, Y., Yamada, A., Shinmei, T., Yamazaki, D., Ando, J., Funakoshi, K., & Utsumi, W. (2006). The phase boundary between wadsleyite and ringwoodite in Mg2 SiO4 determined by in situ X-ray diffraction. Physics and Chemistry of Minerals, 33(2), 106–114. https://doi.org/10.1007/s00269-005-0053-y
F04	Fei, Y., van Orman, J., Li, J., van Westrenen, W., Sanloup, C., Minarik, W., Hirose, K., Komabayashi, T., Walter, M., & Funakoshi, K. (2004). Experimentally determined postspinel transformation boundary in Mg 2 SiO 4 using MgO as an internal pressure standard and its geophysical implications. Journal of Geophysical Research: Solid Earth, 109(B2). https://doi.org/10.1029/2003jb002562
K03	Katsura, T., Yamada, H., Shinmei, T., Kubo, A., Ono, S., Kanzaki, M., Yoneda, A., Walter, M. J., Ito, E., Urakawa, S., Funakoshi, K., & Utsumi, W. (2003). Post-spinel transition in Mg2SiO4 determined by high P - T in situ X-ray diffractometry. Physics of the Earth and Planetary Interiors, 136(1–2), 11–24. https://doi.org/10.1016/S0031-9201(03)00019-0
S01	Shim, S.-H., Duffy, T. S., & Shen, G. (2001). The post-spinel transformation in Mg2SiO4 and its relation to the 660-km seismic discontinuity. Nature, 411, 571–574. https://doi.org/10.1038/35079053
C01	Chudinovskikh, L., & Boehler, R. (2001). High-pressure polymorphs of olivine and the 660-km seismic discontinuity. Nature, 411, 574–577. https://doi.org/10.1038/35079060
S00	Suzuki, A., Ohtani, E., Morishima, H., Kubo, T., Kanbe, Y., Kondo, T., Okada, T., Terasaki, H., Kato, T., & Kikegawa, T. (2000). In situ determination of the phase boundary between wadsleyite and ringwoodite in Mg2SiO4. Geophysical Research Letters, 27(6), 803–806. https://doi.org/10.1029/1999GL008425
I98	Irifune, T., Nishiyama, N., Kuroda, K., Inoue, T., Isshiki, M., Utsumi, W., Urakawa, S., Uchida, T., & Ohtaka, O. (1998). The Postspinel Phase Boundary in Mg2SiO4 Determined by in Situ X-ray Diffraction. Science, 279(5357), 1698–1700. https://doi.org/10.1126/science.279.5357.1698
I89	Ito, E., & Takahashi, E. (1989). Postspinel transformations in the system Mg2SiO4-Fe2SiO4 and some geophysical implications. Journal of Geophysical Research, 94(B8). https://doi.org/10.1029/jb094ib08p10637

## Sheet: C22
T (K)	P (GPa)	Phase
1238	22.9454	rw
1238	22.9551	rw
1239	23.2755	rw
1240	24.1685	bm
1292	23.5472	rw
1344	23.4011	rw
1345	23.7018	bm
1397	23.5747	rw
1450	23.5538	rw
1450	23.6799	bm
1450	23.486	rw
1451	23.8737	bm
1556	23.3556	rw
1556	23.4428	rw
1556	23.5494	rw
1557	23.7916	bm
1557	23.6754	bm
1557	23.5591	rw
1610	23.6239	rw
1610	23.8273	bm
1610	23.5367	rw
1610	23.6336	bm
1663	23.7269	bm
1663	23.5429	rw
1663	23.6107	rw
1663	23.6882	bm
1716	23.5194	rw
1717	23.6259	bm
1717	23.6259	bm
1770	23.4759	rw
1770	23.7374	bm
1823	23.3835	rw
1824	23.6255	bm
1824	23.519	bm
1877	23.3969	rw
1877	23.4937	bm
1931	23.3031	rw
1931	23.429	bm
1984	23.1604	rw
1984	23.354	rw
1985	23.5378	bm
1985	23.4894	bm
2038	23.0072	rw
2038	23.1717	rw
2038	23.3654	bm
2038	23.2589	rw

## Sheet: G13
T (K)	P (GPa)	Phase
1273	21.04	rw
1273	21.2	rw
1273	21.28	rw
1273	21.28	rw
1273	21.43	rw
1273	21.43	rw
1273	21.9	rw
1273	20.93	rw
1273	21.12	rw
1273	21.24	rw
1273	21.31	rw
1273	22.22	bm
1273	22.34	bm
1273	22.26	bm
1273	22.34	bm
1273	22.3	bm
1273	22.54	bm
1273	22.54	bm
1273	22.38	bm
1273	22.5	bm
1273	22.5	bm
1273	23.89	rw
1273	23.94	rw
1273	23.94	rw
1273	23.94	rw
1273	23.89	bm
1273	23.94	bm
1273	23.94	bm
1273	23.94	bm
1373	24.13	bm
1373	23.97	bm
1373	24.05	bm
1373	21.83	rw
1373	21.91	rw
1373	21.87	rw
1373	21.95	rw
1373	21.95	rw
1373	22.61	bm
1373	22.69	bm
1373	22.73	bm
1373	22.77	bm
1373	22.69	bm
1373	22.61	bm
1373	22.53	bm
1373	22.61	bm
1473	22.12	rw
1473	22.12	rw
1473	22.12	rw
1473	22.47	bm
1473	22.54	bm
1473	22.58	bm
1473	22.5	bm
1473	22.58	bm
1473	22.66	bm
1473	22.7	bm
1473	22.7	bm
1473	22.66	bm
1473	22.54	bm
1473	22.58	bm
1473	22.27	bm
1473	21.71	rw
1473	21.78	rw
1473	21.97	rw
1573	22.87	bm
1573	22.61	bm
1573	22.57	bm
1573	21.31	rw
1573	21.21	rw
1573	21.1	rw
1573	21.21	rw
1573	21.06	rw
1573	21.21	rw
1573	21.1	rw
1573	20.67	rw
1573	20.88	rw
1573	20.81	rw
1573	20.63	rw
1573	20.46	rw
1573	20.46	rw
1573	20.46	rw
1573	22.23	bm
1573	22.2	bm
1573	21.94	bm
1573	21.86	bm
1573	22.2	rw
1573	21.03	rw
1573	22.2	bm
1573	21.03	bm
1623	22.6	bm
1623	22.35	bm
1623	22.24	bm
1623	22.42	bm
1623	22.13	bm
1623	22.16	bm
1623	22.02	bm
1623	22.05	bm
1673	22.17	bm
1673	22.02	bm
1673	21.92	bm
1673	22.13	bm
1673	22.02	bm
1673	21.88	bm
1673	21.92	bm
1673	22.98	bm
1673	22.21	bm
1673	22.02	bm
1673	22.39	bm
1673	22.46	bm
1673	22.61	bm
1673	21.56	rw
1673	21.52	rw
1673	21.45	rw
1673	21.27	rw
1773	20.24	rw
1773	20.31	rw
1773	20.17	rw
1773	22.34	bm
1773	22.31	bm
1773	22.41	bm
1773	22.41	bm
1773	22.31	bm
1773	22.27	bm
1773	22.48	bm
1773	22.48	bm
1773	20.47	rw
1773	20.51	rw
1873	19.93	rw
1873	20.18	rw
1873	20.06	rw
1873	20.02	rw
1873	20.15	rw
1873	19.99	rw
1873	19.83	rw
1873	22.59	bm
1873	22.59	bm
1873	22.9	bm
1873	22.76	bm
1873	22.83	bm
1873	22.83	bm
1873	22.69	bm
1873	22.83	bm
1873	22.83	bm
1873	20.7	rw
1873	20.7	rw
1873	20.63	rw
1873	21.26	rw
1873	20.38	rw
1923	20.36	rw
1923	19.8	rw
1923	19.31	rw
1973	19.81	rw
1973	19.72	rw
1973	19.69	rw
1973	19.66	rw
1973	19.63	rw
1973	19.42	rw
1973	19.45	rw
1973	22.75	bm
1973	22.78	bm
1973	23.02	bm
1973	23.23	bm
1973	23.34	bm
1973	23.02	bm
1973	23.02	bm
1973	22.34	bm
1973	22.45	bm
1973	21.65	rw
1973	21.48	rw
1973	21.52	rw
1973	20.97	rw
1973	19.3	rw
2023	23.26	bm
2023	23.06	bm

## Sheet: I11
T (K)	P (GPa)	Phase
1673	24.6	bm
1673	25	bm
1673	25.5	bm
1673	23.8	rw
1673	23.3	rw
1673	22.9	rw
1673	24.1	rw
1673	24.1	bm
1673	22.3	rw
1673	26.2	bm
1673	26.7	bm
1773	22.9	rw
1773	23.3	rw
1773	22.9	rw
1773	24.6	bm
1773	24.1	bm
1773	23.8	rw
1773	23.8	bm
1773	23.8	rw
1773	23.8	bm
1873	25	bm
1873	24.1	bm
1873	24.6	bm
1873	23.8	rw
1873	23.8	bm
1873	22.3	rw
1873	22.9	rw
1873	23.3	rw
1873	21.1	wd
1873	23.8	rw
1873	23.8	bm
1873	22.9	rw
1873	21.8	rw
1973	22.9	rw
1973	22.3	wd
1973	22.9	rw
1973	23.8	bm
1973	23.8	bm
1973	23.3	rw
1973	23.3	bm
1973	21.1	wd
2073	22.9	wd
2073	22.9	bm
2073	23.3	rw
2073	23.3	bm
2073	22.9	wd
2073	22.9	bm
2073	22.3	wd
2073	25	bm
2073	23.8	bm
2073	23.3	rw
2073	23.3	bm
2073	28	bm
2073	27	bm
2073	26.2	bm
2073	25.5	bm
2073	21.1	wd

## Sheet: I06
T (K)	P (GPa)	Phase
300	13.9	wd
300	15.17	wd
300	15.29	wd
1473	18.86	rw
1573	18.75	rw
1573	18.95	rw
1573	18.96	rw
1573	18.52	rw
1573	18.46	rw
1573	18.82	rw
1573	18.8	rw
1573	18.97	rw
1573	18.99	rw
1573	18.92	rw
1573	18.33	wd
1573	18.53	wd
1573	18.52	wd
1573	18.89	wd
1623	19.03	rw
1673	19.23	rw
1673	19.46	rw
1673	19.47	rw
1673	19.24	rw
1673	19.12	rw
1673	18.4	wd
1723	18.81	wd
1723	18.27	wd
1723	18.25	wd
1773	19.72	rw
1773	19.52	rw
1773	17.94	wd
1773	17.81	wd
1773	19.44	wd

## Sheet: F04
T (K)	P (GPa)	Phase
1673	23.43	bm
1673	23.43	rw
1673	24.56	bm
1873	22.13	rw
1873	22.13	rw
1873	22.66	rw
1873	22.41	rw
1873	23.06	bm
1873	25.56	bm
2023	22.6	rw
2023	23	bm
2173	21.56	wd
2173	22.46	wd
2173	22.82	wd
2173	22.82	rw
2173	22.82	bm

## Sheet: K03
T (K)	P (GPa)	Phase
1200	24.8	bm
1350	24.4	bm
1550	23.2	bm
1550	22.8	bm
1550	22.2	bm
1550	21.4	rw
1557	22.9	bm
1557	22.7	bm
1600	24.3	bm
1600	22.1	bm
1600	21.8	rw
1607	22.3	bm
1650	22.3	bm
1650	21.8	rw
1650	21.5	rw
1660	22.1	bm
1700	22.5	bm
1700	21.8	rw
1750	21.8	rw
1784	22.2	bm
1800	22.4	bm
1800	23	bm
1800	20.6	rw
1800	20.4	rw
1800	21.6	rw
1850	20.9	rw
1900	23.1	bm
1900	22.8	bm
1900	21.4	rw
1900	20.8	rw
2000	23.2	bm
2000	22.5	bm
2000	23.6	bm
2050	22.2	bm
2050	20.9	rw
2100	21.1	rw

## Sheet: S01
T (K)	P (GPa)	Phase
1698.75	21.0289	rw
1698.75	21.342	rw
1669.51	21.4101	rw
1533.75	22.4041	rw
1575.52	23.1122	rw
1502.42	22.9624	rw
1508.69	23.9156	rw
1502.42	24.1062	rw
1730.08	21.7097	rw
1465.66	30.3725	bm
1731.33	29.6536	bm
1879.2	29.9804	bm
1460.65	27.3824	bm
1590.98	27.6765	bm
1701.25	28.3137	bm
1809.02	28.5098	bm
1869.17	28.3627	bm
1881.7	28.5915	bm
1964.41	28.0196	bm
2144.86	27.5458	bm
2134.84	27.0229	bm
2232.58	26.3366	bm
2194.99	25.6176	bm
2217.54	24.8987	bm
2235.09	24.9314	bm
1778.95	25.0784	bm
1771.43	24.9314	bm
1555.89	25.9281	bm
1460.65	24.6863	bm
2027.07	23.5752	bm
2032.08	23.232	bm

## Sheet: C01
T (K)	P (GPa)	Phase
1800	25.8	bm
1800	22.6	rw
1800	22.6	bm
1880	23	bm
1950	22	rw
1950	24	bm
2000	21.2	wd
2000	21.2	rw
2030	23	rw
2030	23	bm
2030	22.2	rw
2050	21.1	rw
2100	21.3	wd
2100	21.3	rw
2200	22.5	rw
2200	22.5	bm
2230	22.2	rw
2300	20	wd
2330	22.7	wd
2350	23	bm
2350	21.7	bm
2350	24	bm
2360	21.1	wd
2430	21.9	wd
2870	22	bm

## Sheet: S00
T (K)	P (GPa)	Phase
922.034	14.9811	rw
924.041	15.3197	rw
973.022	16.3708	rw
1074.88	16.302	rw
1173.72	17.2486	rw
1275.45	17.3549	rw
1073.41	18.2514	rw
1204.15	18.8949	rw
972.925	19.4992	rw
1023.59	15.3208	wd
1146	14.9954	wd
1173.2	14.9374	wd
1372.34	14.8696	wd
1260.73	15.8722	wd
1154.08	16.2912	wd
1327.68	17.0987	wd
1376.15	15.8269	wd
1477.39	16.5751	wd
1478.68	17.8709	wd
1774.91	18.0728	wd

[truncated: 2 more sheets: I98, I89]
