# Supplementary material for: Nonlinearity of the post-spinel transition and its expression in slabs and plumes worldwide
Source: Nat Commun. 2025 Jan 26;16:1039. doi: 10.1038/s41467-025-56231-z (PMC11762276; doi:10.1038/s41467-025-56231-z)
Supplement: Supplementary file 6 — Supplementary Data 3 [file 41467_2025_56231_MOESM6_ESM.xlsx]

## Sheet: README
Dataset S3
The following abbreviations are used:
C22	Chanyshev, A., Ishii, T., Bondar, D., Bhat, S., Kim, E. J., Farla, R., Nishida, K., Liu, Z., Wang, L., Nakajima, A., Yan, B., Tang, H., Chen, Z., Higo, Y., Tange, Y., & Katsura, T. (2022). Depressed 660-km discontinuity caused by akimotoite–bridgmanite transition. Nature, 601(7891), 69–73. https://doi.org/10.1038/s41586-021-04157-z
K09	Katsura, T., Shatskiy, A., Manthilake, M. A. G. M., Zhai, S., Yamazaki, D., Matsuzaki, T., Yoshino, T., Yoneda, A., Ito, E., Sugita, M., Tomioka, N., Nozawa, A., & Funakoshi, K. I. (2009). P-V-T relations of wadsleyite determined by in situ X-ray diffraction in a large-volume high-pressure apparatus. Geophysical Research Letters, 36(11). https://doi.org/10.1029/2009GL038107
I06	Inoue, T., Irifune, T., Higo, Y., Sanehira, T., Sueda, Y., Yamada, A., Shinmei, T., Yamazaki, D., Ando, J., Funakoshi, K., & Utsumi, W. (2006). The phase boundary between wadsleyite and ringwoodite in Mg2 SiO4 determined by in situ X-ray diffraction. Physics and Chemistry of Minerals, 33(2), 106–114. https://doi.org/10.1007/s00269-005-0053-y
K04	Katsura, T., Yokoshi, S., Song, M., Kawabe, K., Tsujimura, T., Kubo, A., Ito, E., Tange, Y., Tomioka, N., Saito, K., Nozawa, A., & Funakoshi, K. I. (2004). Thermal expansion of Mg2SiO4 ringwoodite at high pressures. Journal of Geophysical Research: Solid Earth, 109(12), 1–10. https://doi.org/10.1029/2004JB003094
K03	Katsura, T., Yamada, H., Shinmei, T., Kubo, A., Ono, S., Kanzaki, M., Yoneda, A., Walter, M. J., Ito, E., Urakawa, S., Funakoshi, K., & Utsumi, W. (2003). Post-spinel transition in Mg2SiO4 determined by high P - T in situ X-ray diffractometry. Physics of the Earth and Planetary Interiors, 136(1–2), 11–24. https://doi.org/10.1016/S0031-9201(03)00019-0
S01	Shim, S.-H., Duffy, T. S., & Shen, G. (2001). The post-spinel transformation in Mg2SiO4 and its relation to the 660-km seismic discontinuity. Nature, 411, 571–574. https://doi.org/10.1038/35079053
I98	Irifune, T., Nishiyama, N., Kuroda, K., Inoue, T., Isshiki, M., Utsumi, W., Urakawa, S., Uchida, T., & Ohtaka, O. (1998). The Postspinel Phase Boundary in Mg2SiO4 Determined by in Situ X-ray Diffraction. Science, 279(5357), 1698–1700. https://doi.org/10.1126/science.279.5357.1698

## Sheet: C22
T (K)	P (GPa)	Phase
1238	22.9454	rw
1238	22.9551	rw
1239	23.2755	rw
1240	24.1685	bm
1292	23.5472	rw
1344	23.4011	rw
1345	23.7018	bm
1397	23.5747	rw
1450	23.5538	rw
1450	23.6799	bm
1450	23.486	rw
1451	23.8737	bm
1556	23.3556	rw
1556	23.4428	rw
1556	23.5494	rw
1557	23.7916	bm
1557	23.6754	bm
1557	23.5591	rw
1610	23.6239	rw
1610	23.8273	bm
1610	23.5367	rw
1610	23.6336	bm
1663	23.7269	bm
1663	23.5429	rw
1663	23.6107	rw
1663	23.6882	bm
1716	23.5194	rw
1717	23.6259	bm
1717	23.6259	bm
1770	23.4759	rw
1770	23.7374	bm
1823	23.3835	rw
1824	23.6255	bm
1824	23.519	bm
1877	23.3969	rw
1877	23.4937	bm
1931	23.3031	rw
1931	23.429	bm
1984	23.1604	rw
1984	23.354	rw
1985	23.5378	bm
1985	23.4894	bm
2038	23.0072	rw
2038	23.1717	rw
2038	23.3654	bm
2038	23.2589	rw

## Sheet: K09
T (K)	P (GPa)	Phase
309	11.8035	wd
309	19.0036	wd
310	14.5641	wd
311	14.6139	wd
312	13.2276	wd
312	15.5568	wd
312	17.2335	wd
313	12.6047	wd
313	16.255	wd
313	16.2138	wd
320	14.0814	wd
507	12.7543	wd
507	12.0089	wd
508	14.6809	wd
508	14.8458	wd
508	15.752	wd
508	16.4718	wd
508	16.369	wd
509	17.4223	wd
711	12.404	wd
712	13.0315	wd
713	15.0003	wd
713	15.155	wd
713	16.082	wd
713	16.5655	wd
714	16.8492	wd
714	17.7737	wd
917	13.3716	wd
917	12.7392	wd
919	15.3593	wd
919	15.607	wd
920	16.5206	wd
920	17.2516	wd
920	16.8913	wd
921	18.1421	wd
1123	13.2105	wd
1124	13.7048	wd
1126	15.7581	wd
1127	16.1468	wd
1128	17.0926	wd
1128	17.7318	wd
1128	17.2164	wd
1129	18.6546	wd
1332	14.0742	wd
1332	13.6684	wd
1335	16.1691	wd
1336	16.6103	wd
1337	17.5579	wd
1337	17.5683	wd
1338	18.2873	wd
1339	19.1395	wd
1437	14.2989	wd
1540	13.7156	wd
1541	13.9411	wd
1541	14.1393	wd
1542	14.4793	wd
1542	14.7607	wd
1545	16.5792	wd
1546	17.1874	wd
1546	17.0629	wd
1547	17.8883	wd
1547	17.7433	wd
1548	18.1018	wd
1548	18.0603	wd
1549	18.812	wd
1645	13.6619	wd
1647	14.6253	wd
1647	14.4896	wd
1653	17.7236	wd
1752	14.6632	wd
1755	15.8519	wd
1757	17.0215	wd
1758	17.4753	wd
1759	17.6895	wd
1760	18.4961	wd
1760	18.4442	wd
1761	19.0007	wd
1761	19.0007	wd
1762	19.4115	wd
1762	19.6707	wd
1867	18.7048	wd
1867	18.5903	wd
1976	20.0357	wd
2193	20.8097	wd
2193	20.8097	wd

## Sheet: I06
T (K)	P (GPa)	Phase
300	14.3687	wd
300	15.7142	wd
300	15.8483	wd
1473	18.9548	rw
1573	18.8374	rw
1573	18.3924	wd
1573	18.6027	wd
1573	18.5865	wd
1573	18.5865	rw
1573	18.5217	rw
1573	18.9027	rw
1573	18.8864	rw
1573	18.9682	wd
1573	19.0502	rw
1573	19.0666	rw
1573	19.001	rw
1573	19.0338	rw
1573	19.0502	rw
1623	19.1189	rw
1673	18.4652	wd
1673	19.3266	rw
1673	19.554	rw
1673	19.5703	rw
1673	19.3266	rw
1673	19.2066	rw
1723	18.8833	wd
1723	18.3276	wd
1723	18.312	wd
1773	18.0081	wd
1773	17.8714	wd
1773	19.8343	rw
1773	19.6352	rw
1773	19.5395	rw

## Sheet: K04
T (K)	P (GPa)	Phase
300	0.159795	rw
302	4.29204	rw
302	5.00941	rw
303	10.0101	rw
304	15.4417	rw
305	19.8917	rw
305	18.7859	rw
305	19.1547	rw
305	19.38	rw
305	20.8323	rw
305	21.4961	rw
305	22.0777	rw
305	22.1592	rw
305	20.127	rw
305	16.918	rw
306	22.5104	rw
309	19.4644	rw
407	20.0558	rw
407	18.8691	rw
508	15.3918	rw
509	20.1357	rw
509	18.9596	rw
509	19.4507	rw
509	17.0939	rw
510	22.2738	rw
510	20.3049	rw
612	20.1826	rw
612	19.0677	rw
713	15.5775	rw
714	17.4041	rw
715	20.3201	rw
715	19.256	rw
715	19.8599	rw
715	20.6369	rw
716	22.4902	rw
716	22.5513	rw
818	19.4245	rw
819	20.4749	rw
919	16.1021	rw
921	17.9263	rw
922	20.6915	rw
922	19.5749	rw
922	20.2615	rw
923	20.9842	rw
924	22.9111	rw
1026	19.7904	rw
1027	20.8832	rw
1127	16.5703	rw
1129	18.2737	rw
1130	20.0279	rw
1131	21.0601	rw
1131	21.2036	rw
1131	21.3983	rw
1133	23.1813	rw
1133	23.2732	rw
1235	20.2206	rw
1236	21.3461	rw
1338	18.7517	rw
1340	20.4228	rw
1342	21.5763	rw
1342	21.7714	rw
1342	21.9151	rw
1344	23.5887	rw
1344	23.7423	rw
1446	20.6709	rw
1447	21.8502	rw
1450	23.8196	rw
1550	19.2939	rw
1551	20.2505	rw
1551	19.9924	rw
1552	20.9067	rw
1552	20.9067	rw
1553	21.6858	rw
1554	22.6389	rw
1554	22.1245	rw
1554	22.2068	rw
1554	22.3406	rw
1555	23.4263	rw
1556	24.0281	rw
1556	24.0281	rw
1608	22.6294	rw
1658	21.0987	rw
1659	22.3596	rw
1660	22.4005	rw
1660	21.9779	rw
1661	22.6643	rw
1661	22.5818	rw
1714	22.6468	rw
1764	20.6774	rw
1765	21.2939	rw
1765	21.4594	rw
1767	22.5975	rw
1767	22.2259	rw
1767	22.3085	rw
1767	22.1949	rw
1767	22.2465	rw
1768	22.7275	rw
1768	23.2122	rw
1768	22.7481	rw
1769	23.7748	rw
1769	23.4864	rw
1821	22.8837	rw
1872	21.1751	rw
1872	21.5376	rw
1873	22.082	rw
1874	22.5225	rw
1874	22.3571	rw
1874	22.1192	rw
1875	22.6734	rw
1876	23.3304	rw
1928	22.7554	rw
1977	20.468	rw
1978	20.952	rw
1978	20.7131	rw
1979	21.2799	rw
1979	21.4252	rw
1979	21.2488	rw
1980	21.8773	rw
1980	21.9188	rw
1980	21.5869	rw
1982	22.6874	rw
1982	22.6149	rw
1982	22.5424	rw
1983	23.3456	rw
2036	22.5248	rw
2088	21.9124	rw
2089	22.4999	rw

## Sheet: K03
T (K)	P (GPa)	Phase
1240	26.0044	bm
1398	25.6625	bm
1607	22.513	rw
1608	23.3815	bm
1609	24.0348	bm
1610	24.4728	bm
1616	23.927	bm
1617	24.1495	bm
1661	23.2923	bm
1661	22.9685	rw
1664	25.6889	bm
1669	23.5146	bm
1714	22.9852	rw
1714	22.6609	rw
1715	23.5326	bm
1725	23.3155	bm
1767	23.0005	rw
1769	23.7724	bm
1821	23.0213	rw
1858	23.4712	bm
1872	21.7168	rw
1872	21.4996	rw
1874	22.8166	rw
1876	23.6999	bm
1877	24.3594	bm
1926	22.0588	rw
1980	21.9648	rw
1981	22.6257	rw
1984	24.1738	bm
1985	24.5082	bm
2091	23.8716	bm
2093	24.6524	bm
2094	25.0978	bm
2142	22.1101	rw
2145	23.5563	bm
2196	22.339	rw

## Sheet: S01
T (K)	P (GPa)	Phase
1460.65	28.5705	bm
1460.65	25.8605	bm
1465.66	31.5744	bm
1502.42	24.1458	rw
1502.42	25.2967	rw
1508.69	25.1079	rw
1533.75	23.599	rw
1555.89	27.1538	bm
1575.52	24.332	rw
1590.98	28.9263	bm
1669.51	22.6665	rw
1698.75	22.298	rw
1698.75	22.6131	rw
1701.25	29.6181	bm
1730.08	22.9991	rw
1731.33	30.9761	bm
1771.43	26.2576	bm
1778.95	26.409	bm
1809.02	29.8668	bm
1869.17	29.7489	bm
1879.2	31.3749	bm
1881.7	29.9844	bm
1964.41	29.4527	bm
2027.07	25.0306	bm
2032.08	24.6893	bm
2134.84	28.5431	bm
2144.86	29.0719	bm
2194.99	27.1692	bm
2217.54	26.4623	bm
2232.58	27.9095	bm
2235.09	26.5049	bm

## Sheet: I98
T (K)	P (GPa)	Phase
1736	21.3976	rw
1738	22.4923	rw
1739	23.0291	bm
1739	23.2888	bm
1740	23.7177	bm
1791	22.6578	rw
1841	20.5352	rw
1843	21.4702	rw
1843	21.5353	rw
1844	22.0194	rw
1844	22.0953	rw
1844	22.3232	rw
1845	22.6448	bm
1845	22.9487	bm
1898	22.2755	rw
1898	22.4277	rw
1924	21.733	rw
1950	21.7553	rw
1951	22.0234	rw
1951	22.1323	rw
1951	22.2848	bm
1952	22.5312	bm
2005	22.2667	bm
2005	22.4195	bm
2059	22.2909	bm
2059	22.422	bm
2059	22.4548	bm
2059	22.5204	bm
2060	22.571	bm
2113	22.4012	bm
2143	21.5146	rw
2166	21.9881	bm
