# Supplementary material for: Nonlinearity of the post-spinel transition and its expression in slabs and plumes worldwide
Source: Nat Commun. 2025 Jan 26;16:1039. doi: 10.1038/s41467-025-56231-z (PMC11762276; doi:10.1038/s41467-025-56231-z)
Supplement: Supplementary file 7 — Supplementary Data 4 [file 41467_2025_56231_MOESM7_ESM.xlsx]

## Sheet: Sheet1
Dataset S4a: Subducting slabs accompanied by the post-spinel transntion
Name	Lat	Lon	T660 (K)	γpost-spinel (MPa/K)
NC_Chile	-68.53	-24.72	1639	-0.16
Solomon	154.93	-5.83	1544	0
Ryukyu	128.25	27.85	1524	0
Scotia	-26.45	-57.78	1489	0
Java	111.76	-7.81	1524	0
C_Sumatra	99.98	0.08	1627	-0.12
S_Antilles	-61.18	13.33	1654	-0.21
N_Chile	-68.63	-20.83	1576	-0.02
Sunda_Strait	106.68	-6.75	1416	0
N_Phil	120.55	16.33	1615	-0.09
C_Chile	-70.57	-35.24	1727	-0.49
S_Vanuatu	169.83	-20.2	1437	0
Bonin	140.88	27.24	1504	0
Alaska_Peninsula	-158.8	56.53	1536	0
New_Zealand	176.98	-37.86	1565	-0.01
Kermadec	-178.47	-30.2	1553	0
Hokkaido	147	44.62	1434	0
S_Marianas	145.83	17.6	1546	0
S_Sumatra	102.37	-3.38	1469	0
New_Britain	150.9	-5.53	1611	-0.08
Alaska	-153.55	58.87	1581	-0.03
North_Cascadia	-121.5	42	1938	-1.6
N_Marianas	143.44	21.93	1686	-0.32
N_Vanuatu	167.47	-13.8	1619	-0.1
Kyushu	130.57	31.22	1501	0
W_Banda_Sea	121.83	-8.76	1414	0
GuatElSal	-90.42	14.15	1688	-0.33
Peru	-70.85	-16.61	1649	-0.19
S_Phil	125.52	9.59	1821	-0.92
Costa_Rica	-84.73	10.47	1535	0
E_Banda_Sea	129.5	-6.73	1676	-0.29
Mexico	-99.5	19.1	1748	-0.59
N_Sumatra	97.6	3.87	1693	-0.35
Central_Cascadia	-122	47	1907	-1.39
W_Aleut	-178.8	51.78	1517	0
Colombia_Ecuador	-77.5	0	1827	-0.95
N_Antilles	-61.67	16.05	1601	-0.06
S_Chile	-71.7	-39.5	1762	-0.65
E_Aleut	-165.97	54.13	1506	0
Izu	139.77	33.13	1487	0
Nicaragua	-86.7	12.5	1722	-0.47
SC_Chile	-72.8	-43.75	1699	-0.38
N_Honshu	140.88	40.65	1459	0
Bali_Lombok	116.47	-8.42	1721	-0.47
C_Aleut	-172.52	52.32	1474	0
C_Honshu	140.28	37.62	1417	0
Dataset S4b: Subducting slabs accompanied by the ak ↔ bm transntion
Name	Lat	Lon	T660 (K)
Tonga	-174.87	-19.18	1358
N_Kurile	155.43	50.25	1397
S_Kurile	151.75	46.83	1390
Kamchatka	159.15	53.59	1397
Notes:
Subduction sections and their thermal models are based on the compilation of Syracuse et al. (2010); When a subdcuting slab has a T660 of > 1400 K, its passage across the "660-km" depth is expected to be primaily accompancyed by the postspinel transntion.
References:
Syracuse, E. M., van Keken, P. E., & Abers, G. A. (2010). The global range of subduction zone thermal models. Physics of the Earth and Planetary Interiors, 183(1-2), 73-90.
