# Supplementary material for: Nonlinearity of the post-spinel transition and its expression in slabs and plumes worldwide
Source: Nat Commun. 2025 Jan 26;16:1039. doi: 10.1038/s41467-025-56231-z (PMC11762276; doi:10.1038/s41467-025-56231-z)
Supplement: Supplementary file 8 — Supplementary Data 5 [file 41467_2025_56231_MOESM8_ESM.xlsx]

## Sheet: Sheet1
Dataset S5a: Plume-fed oceanic hotspots accompanied by the post-spinel transition
ID	Hotpsot	Lat	Lon	Tp (K)	T660 (K)	γpostspinel (MPa/K)
5	Easter	-27	-110	1816	2133	-5.25
6	Azores	39	-28	1754	2061	-3.17
7	Kerguelen/Heard	-49	69	1746	2051	-2.97
8	Juan Fernandez	-34	-83	1822	2140	-5.53
11	Cape Verde	14	-20	1711	2011	-2.33
13	Manus Basin	-4	150	1632	1919	-1.46
14	Bouvet	-54	2	1760	2068	-3.32
17	Crozet	-45	50	1697	1994	-2.12
18	Reunion	-21	56	1786	2098	-4.08
20	Caroline	5	164	1784	2096	-4.02
23	Louisville	-51	-141	1797	2111	-4.47
24	Canary	28	-20	1795	2108	-4.38
27	Cameroon	4	9	1688	1984	-2.01
29	Ascension	-8	-14	1607	1890	-1.28
31	Comores	-12	43	1824	2142	-5.62
32	San Felix	-26	-80	1782	2093	-3.94
33	Tristan/Gough/Walvis Ridge	-37	-12	1823	2141	-5.58
36	St Helena	-16	-6	1784	2096	-4.02
Dataset S5b: Plume-fed oceanic hotspots accompanied by the post-garnet transition
ID	Hotpsot	Lat	Lon	Tp (K)	T660 (K)
1	Iceland	65	-20	1882	2209
2	Hawaii	20	-156	1832	2151
3	Samoa	-14	-170	1850	2172
4	Galapagos	0	-92	1846	2168
9	Societies	-18	-150	1878	2205
10	Macdonald	-30	-140	1915	2248
15	Marquesas	-10	-138	1918	2251
19	Pitcairn	-26	-130	1853	2176
Notes:
Hotspot IDs are based on the compilation of Bao et al. (2022); When a mantle plume has a T660 of ≤ 2150 K, its passage across the "660-km" depth is expected to be primaily accompancyed by the postspinel transition.
References:
Bao, X., Lithgow-Bertelloni, C. R., Jackson, M. G., & Romanowicz, B. (2022). On the relative temperatures of Earth’s volcanic hotspots and mid-ocean ridges. Science, 375(6576), 57-61.
