# Supplementary material for: Nonlinearity of the post-spinel transition and its expression in slabs and plumes worldwide
Source: Nat Commun. 2025 Jan 26;16:1039. doi: 10.1038/s41467-025-56231-z (PMC11762276; doi:10.1038/s41467-025-56231-z)
Supplement: Supplementary file 9 — Supplementary Data 6 [file 41467_2025_56231_MOESM9_ESM.xlsx]

## Sheet: Sheet1
Dataset S6: Results of hyperparameter optimization
Degree of polynomials	Micro F1 score (test)	Micro F1 score (train)	Hyperparameter C
1	0.762887	0.806122	1000
2	0.742268	0.821429	1
3	0.783505	0.816327	1
4	0.783505	0.836735	10000
5	0.762887	0.831633	1
6	0.804124	0.852041	0.01
7	0.773196	0.831633	0.01
8	0.762887	0.826531	0.001
9	0.773196	0.836735	0.01
10	0.773196	0.836735	0.01
