# Supplementary material for: Nonlinearity of the post-spinel transition and its expression in slabs and plumes worldwide
Source: Nat Commun. 2025 Jan 26;16:1039. doi: 10.1038/s41467-025-56231-z (PMC11762276; doi:10.1038/s41467-025-56231-z)
Supplement: Supplementary file 10 — Supplementary Data 7 [file 41467_2025_56231_MOESM10_ESM.zip]

Archive with 36 entries (32 files):
- MLPD-main/
- MLPD-main/LICENSE
- MLPD-main/README.md
- MLPD-main/data/
- MLPD-main/data/README.md
- MLPD-main/data/literature/
- MLPD-main/data/literature/data-mg2sio4-c22-corrected.csv
- MLPD-main/data/literature/data-mg2sio4-i06-corrected.csv
- MLPD-main/data/literature/data-mg2sio4-k04-rw-corrected.csv
- MLPD-main/data/literature/data-mg2sio4-k09-wd-corrected.csv
- MLPD-main/data/new/
- MLPD-main/data/new/d1-kcl-phase.csv
- MLPD-main/data/new/d10-s1-kcl-phase.csv
- MLPD-main/data/new/d10-s2-kcl-phase.csv
- MLPD-main/data/new/d10-s3-kcl-phase.csv
- MLPD-main/data/new/d11-kcl-phase.csv
- MLPD-main/data/new/d12-kcl-phase.csv
- MLPD-main/data/new/d13-s1-kcl-phase.csv
- MLPD-main/data/new/d13-s2-kcl-phase.csv
- MLPD-main/data/new/d14-s1-kcl-phase.csv
- MLPD-main/data/new/d14-s2-kcl-phase.csv
- MLPD-main/data/new/d14-s3-kcl-phase.csv
- MLPD-main/data/new/d2-s1-kcl-phase.csv
- MLPD-main/data/new/d2-s2-kcl-phase.csv
- MLPD-main/data/new/d2-s3-kcl-phase.csv
- MLPD-main/data/new/d4-kcl-phase.csv
- MLPD-main/data/new/d5-s1-kcl-phase.csv
- MLPD-main/data/new/d5-s2-kcl-phase.csv
- MLPD-main/data/new/d6-s1-kcl-phase.csv
- MLPD-main/data/new/d6-s2-kcl-phase.csv
- MLPD-main/environment.yml
- MLPD-main/log.txt
- MLPD-main/logit-reg-fit.py
- MLPD-main/logit-reg-model-selection.py
- MLPD-main/logit_reg_fit.pdf
- MLPD-main/requirements.txt
