# Supplementary material for: Nonlinearity of the post-spinel transition and its expression in slabs and plumes worldwide
Source: Nat Commun. 2025 Jan 26;16:1039. doi: 10.1038/s41467-025-56231-z (PMC11762276; doi:10.1038/s41467-025-56231-z)
Supplement: Supplementary file 10 — Supplementary Data 7 [file 41467_2025_56231_MOESM10_ESM.zip › MLPD-main/data/literature/data-mg2sio4-c22-corrected.csv]

T	P	Phase
1238	22.9454	1
1238	22.9551	1
1239	23.2755	1
1240	24.1685	2
1292	23.5472	1
1345	23.7018	2
1344	23.4011	1
1397	23.5747	1
1450	23.5538	1
1451	23.8737	2
1450	23.6799	2
1450	23.486	1
1557	23.7916	2
1556	23.3556	1
1556	23.4428	1
1557	23.6754	2
1557	23.5591	1
1556	23.5494	1
1610	23.6239	1
1610	23.8273	2
1610	23.5367	1
1610	23.6336	2
1663	23.7269	2
1663	23.5429	1
1663	23.6107	1
1663	23.6882	2
1717	23.6259	2
1717	23.6259	2
1716	23.5194	1
1770	23.4759	1
1770	23.7374	2
1824	23.6255	2
1823	23.3835	1
1824	23.519	2
1877	23.3969	1
1877	23.4937	2
1931	23.3031	1
1931	23.429	2
1984	23.1604	1
1984	23.354	1
1985	23.5378	2
1985	23.4894	2
2038	23.0072	1
2038	23.1717	1
2038	23.3654	2
2038	23.2589	1
