# Supplementary material for: Nonlinearity of the post-spinel transition and its expression in slabs and plumes worldwide
Source: Nat Commun. 2025 Jan 26;16:1039. doi: 10.1038/s41467-025-56231-z (PMC11762276; doi:10.1038/s41467-025-56231-z)
Supplement: Supplementary file 10 — Supplementary Data 7 [file 41467_2025_56231_MOESM10_ESM.zip › MLPD-main/data/literature/data-mg2sio4-i06-corrected.csv]

P	T	Phase
14.36872289	300	0
15.71415624	300	0
15.84834116	300	0
18.95481899	1473	1
18.83735705	1573	1
18.39244438	1573	0
18.6026892	1573	0
18.58647212	1573	0
18.58647212	1573	1
18.52167786	1573	1
18.90271499	1573	1
18.88636433	1573	1
18.96819222	1573	0
19.05020678	1573	1
19.06663209	1573	1
19.00097564	1573	1
19.03378891	1573	1
19.05020678	1573	1
19.11890438	1623	1
18.46518109	1673	0
19.32658219	1673	1
19.55396589	1673	1
19.57026352	1673	1
19.32658219	1673	1
19.20658218	1673	1
18.88330025	1723	0
18.3275787	1723	0
18.31202788	1723	0
18.00810998	1773	0
17.87137187	1773	0
19.834309	1773	1
19.63523946	1773	1
19.53953248	1773	1
