# Supplementary material for: Nonlinearity of the post-spinel transition and its expression in slabs and plumes worldwide
Source: Nat Commun. 2025 Jan 26;16:1039. doi: 10.1038/s41467-025-56231-z (PMC11762276; doi:10.1038/s41467-025-56231-z)
Supplement: Supplementary file 10 — Supplementary Data 7 [file 41467_2025_56231_MOESM10_ESM.zip › MLPD-main/data/literature/data-mg2sio4-k04-rw-corrected.csv]

T	P	Phase
1554	22.63889714	1
1608	22.62936672	1
1661	22.66425596	1
1714	22.64680008	1
1768	22.72747462	1
1660	22.40046939	1
1554	22.12448539	1
1447	21.85021363	1
1342	21.57631213	1
1236	21.34614749	1
1131	21.060105	1
1027	20.88320645	1
922	20.69145659	1
819	20.47488763	1
715	20.32007855	1
612	20.18261735	1
509	20.13571607	1
407	20.05580771	1
305	19.89172616	1
1767	22.59745767	1
1821	22.88369682	1
1875	22.67337972	1
1928	22.7554266	1
1982	22.68741318	1
1874	22.52248488	1
1767	22.22588319	1
1660	21.9778564	1
1553	21.68582428	1
1982	22.6149267	1
2036	22.52483547	1
2089	22.49992153	1
1979	21.27991602	1
1872	21.17512565	1
300	0.159794955	1
302	4.292044917	1
302	5.009408735	1
303	10.01013705	1
1661	22.58184822	1
306	22.51037337	1
1131	21.20361128	1
1342	21.77142068	1
1554	22.20681806	1
1659	22.35955714	1
1767	22.30847382	1
1873	22.08196477	1
1980	21.87730754	1
1872	21.53761935	1
1765	21.2939432	1
1658	21.09870583	1
1552	20.90669771	1
1446	20.67089975	1
1340	20.42277174	1
1235	20.22058299	1
1130	20.02788242	1
1026	19.79035131	1
922	19.57494187	1
818	19.42454669	1
715	19.25599103	1
612	19.0676983	1
509	18.95958701	1
407	18.86912388	1
305	18.78587635	1
305	19.15469922	1
305	19.37998878	1
509	19.45074492	1
715	19.85986399	1
922	20.26146158	1
309	19.46439847	1
305	20.83231214	1
305	21.49608715	1
305	22.07765612	1
716	22.49019607	1
1133	23.18125195	1
1344	23.58866054	1
1450	23.81956339	1
1556	24.02810937	1
1344	23.74225375	1
1133	23.27323091	1
924	22.91112014	1
716	22.55134634	1
510	22.27378617	1
305	22.15924225	1
1556	24.02810937	1
1555	23.42630418	1
1769	23.77484478	1
1769	23.48636893	1
1768	23.21217748	1
1876	23.33038444	1
1983	23.34557267	1
1768	22.74810758	1
1554	22.34058681	1
1342	21.91514857	1
1131	21.39832105	1
923	20.98420703	1
715	20.63693383	1
510	20.30491166	1
305	20.12699432	1
1767	22.19490896	1
1765	21.45935158	1
1764	20.67742448	1
1551	20.2505122	1
1874	22.35705544	1
1982	22.54243184	1
1552	20.90669771	1
1551	19.99241033	1
1550	19.29392766	1
1338	18.75166064	1
1129	18.27374537	1
921	17.9262931	1
714	17.40406076	1
509	17.09387372	1
305	16.9179935	1
1127	16.57029175	1
919	16.10208548	1
713	15.57746328	1
508	15.39176135	1
304	15.44173603	1
1767	22.24653184	1
1874	22.11917475	1
1980	21.9187773	1
2088	21.91237136	1
1980	21.58694038	1
1979	21.42518795	1
1979	21.24878175	1
1978	20.95197913	1
1978	20.71311462	1
1977	20.4680189	1
