# Supplementary material for: Nonlinearity of the post-spinel transition and its expression in slabs and plumes worldwide
Source: Nat Commun. 2025 Jan 26;16:1039. doi: 10.1038/s41467-025-56231-z (PMC11762276; doi:10.1038/s41467-025-56231-z)
Supplement: Supplementary file 10 — Supplementary Data 7 [file 41467_2025_56231_MOESM10_ESM.zip › MLPD-main/data/literature/data-mg2sio4-k09-wd-corrected.csv]

T	P	Phase
1541	13.94106468	0
1540	13.71561978	0
1645	13.66185895	0
1752	14.66321735	0
1647	14.62533654	0
1542	14.4793079	0
1437	14.29886856	0
1332	14.07419165	0
1124	13.70480006	0
917	13.37155479	0
712	13.0314818	0
507	12.75434866	0
313	12.6046822	0
312	13.22757336	0
1755	15.85193534	0
320	14.08139945	0
1546	17.18743617	0
1757	17.02149192	0
1545	16.57915446	0
1335	16.16909382	0
1126	15.75808637	0
919	15.35930465	0
713	15.00030775	0
508	14.68090753	0
310	14.564132	0
1542	14.76074767	0
1647	14.48957399	0
1541	14.13933694	0
1332	13.66839267	0
1123	13.21049193	0
917	12.73916084	0
711	12.40404357	0
507	12.00894251	0
309	11.80352597	0
1547	17.88834602	0
1547	17.74325784	0
1653	17.72355683	0
1759	17.68954713	0
1758	17.47529474	0
1546	17.06292541	0
1336	16.61034238	0
1127	16.14680121	0
919	15.60700583	0
713	15.15496039	0
508	14.84582243	0
311	14.61386666	0
1760	18.49610346	0
1548	18.10178013	0
1337	17.55794497	0
1128	17.09259538	0
920	16.52056704	0
713	16.08199997	0
508	15.75200342	0
312	15.55676043	0
1762	19.41145317	0
1549	18.81196334	0
1338	18.28728589	0
1128	17.73184861	0
920	17.25158773	0
714	16.84924766	0
508	16.47182525	0
313	16.25498408	0
1339	19.13948059	0
1129	18.65457704	0
921	18.14210368	0
714	17.77365768	0
509	17.42231197	0
312	17.23351048	0
309	19.00357467	0
1761	19.0006558	0
1761	19.0006558	0
1867	18.70475695	0
1867	18.59031428	0
1760	18.44416514	0
1548	18.06034479	0
1337	17.56828089	0
1128	17.2163756	0
920	16.89133769	0
713	16.56553584	0
508	16.36904693	0
313	16.21382641	0
2193	20.80972914	0
2193	20.80972914	0
1976	20.03567429	0
1762	19.67067402	0
