# Supplementary material for: Nonlinearity of the post-spinel transition and its expression in slabs and plumes worldwide
Source: Nat Commun. 2025 Jan 26;16:1039. doi: 10.1038/s41467-025-56231-z (PMC11762276; doi:10.1038/s41467-025-56231-z)
Supplement: Supplementary file 10 — Supplementary Data 7 [file 41467_2025_56231_MOESM10_ESM.zip › MLPD-main/data/new/d1-kcl-phase.csv]

exp_i	temp_i	dt_xrd	dt_temp	temp_us	temp_ds	temp	t_err	w_a_110	w_a_211	w_a_mean	w_a_std	w_v_110	w_v_211	w_v_mean	w_v_std	w_v_110_jbar	w_v_211_jbar	w_v_jbar_mean	w_v_jbar_std	p_w	p_w_err	t_err_corrected	kcl_a_110	kcl_a_200	kcl_a_211	kcl_a_mean	kcl_a_std	kcl_v_110	kcl_v_200	kcl_v_211_ang3	kcl_v_mean	kcl_v_std	p_kcl_corrected	p_kcl_err_corrected	temp_kcl	temp_kcl_ds	temp_kcl_err	temp_kcl_err_corrected	temp_kcl_us	phase	phase_num
8	19	1900-01-01 11:36:58	1900-01-01 11:36:59	1615.0	1565.0	1590.0	25.0	3.1199263329709237	3.121890574340987	3.1209084536559546	0.0009821206850313402	30.369176737811202	30.42657228253184	30.39787451017152	0.02869777236031545	0.9144373001311342	0.9161655204054936	0.915301410268314	0.0008641101371796855	19.79	0.0	184.0	3.376533128014912	3.3813677691350112	3.381513042468544	3.379804646539489	0.002314073058173501	38.495773036113455	38.661368797511905	38.666352024073454	38.60783128589961	0.07926326028113588	19.44	1.3	1266.25	1247.5	19.0	348.1507620629316	1285.0	rw	1
9	20	1900-01-01 11:38:48	1900-01-01 11:38:48	1574.0	1685.0	1629.5	-55.5	3.120846428107489	3.122807532296856	3.1218269802021723	0.0009805520946830626	30.396053115798512	30.45339072704508	30.42472192142179	0.028668805623285113	0.9152465668009616	0.9169730426576156	0.9161098047292886	0.0008632379283268765	19.63	0.0	218.0	3.377904119667873	3.3813007826816097	3.3795653996587247	3.3795901006694025	0.0013867918642603851	38.54268400711803	38.65907114444514	38.59957877071873	38.60044464076063	0.047518794401077216	19.56	1.34	1295.875	1337.5	42.0	360.36448324057966	1254.25	rw	1
12	25	1900-01-01 11:41:35	1900-01-01 11:41:35	1749.0	1648.0	1698.5	50.5	3.119622456641909	3.1352242485860016	3.127423352613955	0.007800895972046362	30.360303859916097	30.81809774464201	30.589200802279052	0.2288969423629545	0.9141701315286778	0.9279546278151408	0.9210623796719092	0.006892248143231583	17.98	0.12	220.0	3.3786322207345623	3.3837812625656265	3.378107980358953	3.3801738212197137	0.0025598088198150273	38.56761279523693	38.744213003406955	38.54966272421212	38.620496174285336	0.0877874008362577	19.71	1.41	1347.625	1309.75	38.0	377.78062024308497	1385.5	rw	1
13	26	1900-01-01 11:42:05	1900-01-01 11:42:05	2026.0	1859.0	1942.5	83.5	3.1182310184785256	3.142257421028722	3.1302442197536235	0.012013201275098195	30.31969736350345	31.02596382047425	30.67283059198885	0.35313322848540096	0.9129474413231464	0.9342136217554088	0.9235805315392778	0.01063309021613118	18.01	0.35	278.0	3.37520269368931	3.3808779850070545	3.3818589740073755	3.3793132175679133	0.002934040419184724	38.450286214405615	38.64457117291739	38.67822003602721	38.591025807783396	0.1004615560144052	20.45	1.66	1530.625	1468.0	63.0	443.8897887215362	1593.25	rw	1
14	28	1900-01-01 11:43:34	1900-01-01 11:43:34	2147.0	1973.0	2060.0	87.0	3.117028690773933	3.1443522540796423	3.1306904724267874	0.013661781652854366	30.284638872607502	31.088056970140514	30.68634792137401	0.401709048766504	0.9118918054711004	0.936083290223134	0.9239875478471172	0.012095742376016795	18.34	0.47	293.0	3.3747571603565434	3.3779873577454524	3.3739117293001586	3.375552082467385	0.0017562484026565528	38.43506168612673	38.54553337571926	38.40618311476278	38.46225939220293	0.06005225623857058	21.07	1.76	1618.75	1553.5	65.0	474.4787435965914	1684.0	rw	1
15	29	1900-01-01 11:43:58	1900-01-01 11:43:58	2146.0	2022.0	2084.0	62.0	3.116149433829423	3.1462934935245754	3.1312214636769986	0.015072029847576163	30.25901786832365	31.14567134346999	30.702344605896823	0.4433267375731713	0.9111203389876243	0.9378180995810236	0.924469219284324	0.013348880296699615	18.26	0.54	270.0	3.3752703809111373	3.3775625842424866	3.3743891202677427	3.3757406951404554	0.0013375637070116755	38.45259953791414	38.53099418947403	38.42248824730854	38.46869399156557	0.045735897280350636	21.12	1.77	1636.75	1590.25	46.0	478.47473091585516	1683.25	rw	1
19	33	1900-01-01 11:45:26	1900-01-01 11:45:26	2234.0	2039.0	2136.5	97.5	3.1167159689160933	3.1470533397350926	3.1318846543255927	0.015168685409499894	30.275524694323725	31.16824231750256	30.721883505913137	0.4463588115894179	0.9116173711439968	0.9384977275055426	0.9250575493247696	0.013440178180772977	18.26	0.59	311.0	3.3753705343883182	3.3757486227244944	3.3753676147479137	3.375495590620242	0.00017892468697160532	38.45602261997097	38.46894689199747	38.45592282856215	38.46029744684353	0.0061162170053397314	21.29	1.83	1676.125	1603.0	73.0	495.3464351151122	1749.25	bdg	2
20	34	1900-01-01 11:45:47	1900-01-01 11:45:47	2234.0	2108.0	2171.0	63.0	3.116377225226864	3.1484577263286297	3.1324174757777463	0.016040250550883206	30.26565418149049	31.209987842665356	30.737821012077926	0.4721668305874314	0.911320163050934	0.9397547146689416	0.9255374388599378	0.014217275809003838	18.22	0.66	280.0	3.3766861180049177	3.3757597942481983	3.3762747189634217	3.3762402104055127	0.0003789565111306171	38.501005978806425	38.46932881454768	38.486935366347396	38.48575671990051	0.01295897602575085	21.33	1.85	1702.0	1654.75	47.0	501.13674780442915	1749.25	bdg	2
21	35	1900-01-01 11:46:12	1900-01-01 11:46:13	2229.0	2136.0	2182.5	46.5	3.1156076171654186	3.146646984382477	3.131127300773948	0.015519683608529178	30.24323686359519	31.156170313553147	30.69970358857417	0.4564667249789789	0.9106451618209256	0.9381342309644948	0.92438969639271	0.01374453457178454	18.7	0.6	265.0	3.374753697188043	3.3736409355009536	3.3752354497161012	3.3745433608016984	0.0006677324524796777	38.4349433603166	38.396936291756546	38.45140569457568	38.427761782216294	0.022809504727588536	21.49	1.86	1710.625	1675.75	35.0	503.14351285816065	1745.5	bdg	2
25	39	1900-01-01 11:47:30	1900-01-01 11:47:30	2372.0	2254.0	2313.0	59.0	3.1114581419749654	3.1432957437208433	3.127376942847904	0.015918800872938732	30.12256072532937	31.056730499517457	30.589645612423414	0.4670848870940407	0.907011518307348	0.9351400281299104	0.9210757732186292	0.014064254911281273	20.5	0.57	290.0	3.357165412549328	3.3574426220813662	3.355598773753011	3.3567356027945685	0.0008117867057542349	37.837132893426116	37.846506587056375	37.784186920818904	37.82260880043381	0.027436559039894105	23.29	1.99	1808.5	1764.25	44.0	537.7387585993779	1852.75	bdg	2
26	40	1900-01-01 11:47:42	1900-01-01 11:47:42	2250.0	2135.0	2192.5	57.5	3.10896387433818	3.139480801744769	3.124222338041475	0.015258463703294643	30.05017648212769	30.94378927782775	30.49698287997772	0.4468063978500307	0.9048319777654084	0.9317392884020249	0.9182856330837168	0.013453655318308276	21.06	0.39	277.0	3.348096547217269	3.350875527681135	3.3465955728454824	3.3485225492479618	0.0017730598121934995	37.53132690902254	37.624859532690394	37.480872890066244	37.54568644392639	0.059652803764977134	23.65	1.88	1718.125	1675.0	43.0	506.35972962040535	1761.25	bdg	2
27	41	1900-01-01 11:48:01	1900-01-01 11:48:01	2250.0	2115.0	2182.5	67.5	3.100424381362048	3.1314544283929293	3.1159394048774884	0.015515023515440872	29.80323658966999	30.70706353489342	30.255150062281707	0.4519134726117162	0.897396443687445	0.9246113095598826	0.9110038766236638	0.0136074329362188	23.9	0.13	286.0	3.319904323241058	3.3191731126951933	3.318744450263328	3.3192739620665264	0.0004788557736180637	36.5912043286501	36.56703196162556	36.55286618476346	36.5703674916797	0.015828195090297592	26.28	1.87	1710.625	1660.0	51.0	504.50906288316565	1761.25	bdg	2
28	42	1900-01-01 11:48:26	1900-01-01 11:48:26	1967.0	1875.0	1921.0	46.0	3.093841962389276	3.12380793741724	3.1088249499032576	0.01498298751398219	29.613816211434344	30.482667736825533	30.048241974129933	0.43442576269559297	0.8916928626928385	0.917854594041464	0.9047737283671512	0.013080865674312658	25.4	0.22	238.0	3.2939648773689747	3.2908035512947498	3.2923967382773727	3.2923883889803656	0.0012906194688246865	35.74019290861011	35.637388532233885	35.689173314909674	35.68891825191789	0.0419700984303026	28.25	1.62	1514.5	1480.0	34.0	435.12682346644635	1549.0	bdg	2
29	43	1900-01-01 11:48:45	1900-01-01 11:48:45	1850.0	1783.0	1816.5	33.5	3.092658016464517	3.122597984480481	3.1076280004724994	0.014969984007981997	29.579831532821242	30.44726065345421	30.01354609313773	0.4337145603164832	0.8906695600848987	0.9167884618244756	0.9037290109546872	0.013059450869788436	25.42	0.31	215.0	3.289762692934177	3.28680185359548	3.2878577180673223	3.28814075486566	0.0012252142042120655	35.603583649578646	35.5075387495434	35.54176946566623	35.55096395492942	0.03974552117579813	28.41	1.51	1436.125	1411.0	25.0	407.3508202781112	1461.25	bdg	2
30	44	1900-01-01 11:49:18	1900-01-01 11:49:18	1887.0	1836.0	1861.5	25.5	3.091507604965983	3.1274510391320347	3.1094793220490087	0.01797171708302581	29.546834361883946	30.58944224797893	30.068138304931434	0.5213039430474922	0.8896759920285641	0.9210696497719792	0.9053728209002716	0.01569682887170754	24.91	0.28	212.0	3.2876955154607668	3.2846270704531197	3.2856921411263453	3.2860049090134105	0.0012720604033413824	35.53650949056389	35.437102395597904	35.4715859983398	35.48173262816721	0.0412121196173736	28.77	1.56	1469.875	1450.75	19.0	418.73197367916634	1489.0	bdg	2
31	45	1900-01-01 11:49:36	1900-01-01 11:49:36	2219.0	2139.0	2179.0	40.0	3.0917614392588875	3.1288937189420802	3.110327579100484	0.018566139841596163	29.55411296176331	30.631794115981602	30.092953538872447	0.5388405771091449	0.8898951557971404	0.922344894345325	0.9061200250712328	0.01622486927409228	25.89	0.06	258.0	3.286603589450994	3.2841204194474685	3.285205281795168	3.2853097635645434	0.0010164384377824556	35.50111355496746	35.42070649381401	35.4558202664246	35.459213438402024	0.03291361504387897	29.72	1.86	1708.0	1678.0	30.0	501.9099919308242	1738.0	bdg	2
32	46	1900-01-01 11:49:57	1900-01-01 11:49:57	2222.0	2210.0	2216.0	6.0	3.090462490670588	3.1305088576630795	3.1104856741668336	0.02002318349624588	29.516878704445386	30.67925511446021	30.0980669094528	0.5811882050074146	0.8887740060857687	0.9237739784355852	0.9062739922606772	0.017499986174908274	25.98	0.04	228.0	3.2822322404718935	3.2809767533039293	3.282444173714925	3.281884389163583	0.0006476012482859554	35.35964705051314	35.3190862969895	35.366496994099286	35.34841011386731	0.020922796323561917	30.2	1.89	1735.75	1731.25	4.0	510.67048389837447	1740.25	bdg	2
33	47	1900-01-01 11:50:14	1900-01-01 11:50:14	2222.0	2145.0	2183.5	38.5	3.0880512537108764	3.1274448808485444	3.10774806727971	0.01969681356883401	29.447843723134035	30.589261546745995	30.018552634940015	0.5707089118059798	0.8866953141781824	0.9210642087305904	0.9038797614543864	0.01718444727620394	26.84	0.17	257.0	3.2769709022738227	3.2761690490027453	3.276327475989572	3.276489142422047	0.0003467412038069147	35.189877523535856	35.164051647815405	35.169153219862565	35.17436079707128	0.011167903696774768	30.7	1.86	1711.375	1682.5	29.0	503.0219274855223	1740.25	bdg	2
34	48	1900-01-01 11:50:34	1900-01-01 11:50:34	2275.0	2180.0	2227.5	47.5	3.0860983409995817	3.1222119286945595	3.1041551348470713	0.018056793847488702	29.392009766380795	30.43596920187833	29.913989484129573	0.5219797177487688	0.8850141144173239	0.916448468265126	0.9007312913412248	0.01571717692390101	28.36	0.27	270.0	3.27278450051539	3.272044430668419	3.2718250299485083	3.272217987044107	0.0004104772050790964	35.055182239549524	35.031406689453306	35.02436026879151	35.036983065931445	0.013186367994294084	31.31	1.91	1744.375	1708.75	36.0	514.9118439415139	1780.0	bdg	2
35	49	1900-01-01 11:50:48	1900-01-01 11:50:48	2211.0	2122.0	2166.5	44.5	3.0864470856947572	3.1216680152507323	3.1040575504727452	0.017610464777987778	29.40197522898173	30.420065429703907	29.911020329342822	0.5090451003610887	0.8853141815147639	0.9159695944841659	0.9006418879994651	0.015327706484700996	28.15	0.3	261.0	3.2699001010662037	3.2817099487491315	3.2686122361010863	3.2734074286388077	0.005894264397352592	34.96257846997325	35.34276971428702	34.921284228510785	35.07554413759036	0.18970755603496808	31.0	1.96	1698.625	1665.25	33.0	498.8479573289341	1732.0	bdg	2
36	50	1900-01-01 11:51:03	1900-01-01 11:51:03	2219.0	2153.0	2186.0	33.0	3.085665709302586	3.117991728330858	3.1018287188167215	0.01616300951413585	29.37965034247488	30.31271778302375	29.84618406274931	0.4665337202744322	0.88464196345896	0.9127372812392888	0.8986896223491244	0.014047658890164459	29.07	0.34	252.0	3.2661956938560905	3.265559315859104	3.265229022545173	3.265661344086789	0.00040118214921322807	34.843887727073394	34.823524988098605	34.812959434357616	34.82679071650987	0.012835849773718629	31.94	1.86	1713.25	1688.5	25.0	503.457861320091	1738.0	bdg	2
37	51	1900-01-01 11:51:37	1900-01-01 11:51:37	2214.0	2144.0	2179.0	35.0	3.08646697729437	3.12047900036941	3.10347298883189	0.0170060115375199	29.40254370406535	30.38531849126893	29.893931097667128	0.491387393601789	0.8853312986999002	0.914923339696141	0.9001273191980206	0.0147960204981204	28.42	0.3	253.0	3.2593862501512487	3.2588292378009034	3.2590997535232185	3.2591050804917905	0.00022743053453021787	34.626411620108264	34.60866222664465	34.61728154704006	34.61745179793098	0.007247159494400106	32.69	1.86	1708.0	1681.75	26.0	501.68679472356064	1734.25	bdg	2
38	52	1900-01-01 11:51:58	1900-01-01 11:51:58	2214.0	2155.0	2184.5	29.5	3.0862886496412743	3.1214100882305367	3.103849368935905	0.017560719294631433	29.39744760190512	30.41252570236269	29.904986652133907	0.5075390502287878	0.8851778514747475	0.915742567983805	0.9004602097292762	0.015282358254528785	28.3	0.29	248.0	3.258495777341828	3.257713053122388	3.2581450863786947	3.2581179722809708	0.0003201204790351839	34.598039295497664	34.573112868761925	34.58686980370286	34.58600732265415	0.01019442961041568	32.82	1.86	1712.125	1690.0	22.0	502.92729174429377	1734.25	bdg	2
39	53	1900-01-01 11:52:10	1900-01-01 11:52:10	2311.0	2241.0	2276.0	35.0	3.0833211286258666	3.1236064244882367	3.1034637765570516	0.02014264793118481	29.31273061665401	30.47676892146654	29.894749769060283	0.5820191524062661	0.8826269633839345	0.9176769765565572	0.9001519699702459	0.017525006586311398	28.81	0.29	263.0	3.256408587554612	3.2557834054898738	3.2560395163115743	3.2560771697853528	0.0002566144859293528	34.53159781378325	34.511712970748285	34.5198580320524	34.52105627219465	0.00816204958778426	33.32	1.95	1780.75	1754.5	26.0	526.9338365724866	1807.0	bdg	2
40	54	1900-01-01 11:52:34	1900-01-01 11:52:34	2311.0	2205.0	2258.0	53.0	3.087928404077992	3.11971303469154	3.1038207193847662	0.01589231530677382	29.444329358335533	30.362948465467802	29.903638911901666	0.4593095535661345	0.886589494178985	0.9142497624643956	0.9004196283216903	0.01383013414270523	28.62	0.23	279.0	3.251950509415236	3.2528984796577216	3.2515432285400023	3.25213073920432	0.0005677666660844765	34.389968868264035	34.420052510051896	34.37704927819128	34.39569021883573	0.01801610162951954	33.75	1.94	1767.25	1727.5	40.0	523.1321899147482	1807.0	bdg	2
41	55	1900-01-01 11:52:47	1900-01-01 11:52:47	2260.0	2140.0	2200.0	60.0	3.091555951648577	3.1192168838627166	3.1053864177556463	0.013830466107069615	29.548220592110155	30.34846424255489	29.94834241733252	0.4001218252223655	0.8897177323969766	0.9138136323114668	0.9017656823542216	0.012047949957245063	27.8	0.18	280.0	3.2494756120385673	3.2474194670632928	3.2484383955623035	3.248444491554721	0.0008394287385592907	34.311511137409546	34.24641927209875	34.278665432004445	34.278865280504235	0.02657401847641061	34.04	1.88	1723.75	1678.75	45.0	508.4802878430982	1768.75	bdg	2
42	56	1900-01-01 11:52:57	1900-01-01 11:52:57	2344.0	2237.0	2290.5	53.5	3.0872855449051144	3.117999797279601	3.1026426710923576	0.015357126187243388	29.425943617754847	30.31295311950345	29.86944836862915	0.44350475087430574	0.8860358865812993	0.9127443673864368	0.8993901269838679	0.013354240402568772	29.19	0.25	283.0	3.246739537248731	3.243808770904953	3.2461051566710943	3.2455511549415927	0.0012589774363011756	34.22491270042762	34.13231392108038	34.20485499852572	34.18736054001124	0.03977583473405141	34.65	1.97	1791.625	1751.5	40.0	531.5782793072436	1831.75	bdg	2
43	57	1900-01-01 11:53:09	1900-01-01 11:53:09	2338.0	2178.0	2258.0	80.0	3.0830378547758737	3.117991728330858	3.100514791553365	0.01747693677749207	29.30465221658212	30.31271778302375	29.808684999802928	0.5040327832208114	0.882383717068274	0.9127372812392888	0.8975604991537814	0.015176782085507434	29.85	0.38	306.0	3.2430084778015935	3.2399272950301516	3.242132274015679	3.2416893489491407	0.0012962918340878738	34.10705739206358	34.0099343683052	34.079419481694444	34.06547041402107	0.04085872246909408	35.04	1.95	1767.25	1707.25	60.0	525.0402728600922	1827.25	bdg	2
44	58	1900-01-01 11:53:22	1900-01-01 11:53:22	2338.0	2206.0	2272.0	66.0	3.079123585381295	3.1173744316713483	3.0982490085263215	0.019125423145026632	29.19317703767805	30.29471750906577	29.743947273371912	0.5507702356938591	0.8790271209211762	0.9121952803130912	0.8956112006171337	0.016584079695957543	30.76	0.49	293.0	3.2396513475961917	3.277792647274597	3.23874808307677	3.2520640259825195	0.01819661940931807	34.00124514108359	35.21635718303752	33.972812862874925	34.39680506233201	0.5796270970924364	33.78	2.96	1777.75	1728.25	50.0	527.6239315317302	1827.25	bdg	2
45	59	1900-01-01 11:53:37	1900-01-01 11:53:37	2323.0	2176.0	2249.5	73.5	3.0795964909987377	3.114063437098796	3.096829964048766	0.01723347305002898	29.206629961017885	30.198291029474763	29.702460495246324	0.495830534228439	0.8794321979176306	0.9092918111008828	0.8943620045092566	0.014929806591626071	31.22	0.51	298.0	3.233306333193783	3.2705371925562643	3.2335999701075635	3.2458144986192035	0.017481995543767625	33.801856896398284	34.983018269938675	33.81106701137491	34.19864739257062	0.5546467112807385	34.49	2.91	1760.875	1705.75	55.0	522.2893817427748	1816.0	bdg	2
46	60	1900-01-01 11:53:49	1900-01-01 11:53:49	2222.0	2101.0	2161.5	60.5	3.0809849738870017	3.115259527363769	3.0981222506253863	0.017137276738383722	29.24615253420424	30.233101261657772	29.739626897931014	0.4934743637267669	0.8806222504314274	0.9103399717082375	0.8954811110698325	0.014858860638405138	30.37	0.51	277.0	3.2300497206829544	3.22988647006926	3.229490781913011	3.2298089908884084	0.00023467055593674965	33.699823216694796	33.69471378565012	33.682331648375374	33.692289550240105	0.007343769629682439	36.3	1.84	1694.875	1649.5	45.0	498.48761597581336	1740.25	bdg	2
47	61	1900-01-01 11:54:01	1900-01-01 11:54:01	2321.0	2202.0	2261.5	59.5	3.080246666469004	3.111309213511598	3.0957779399903007	0.01553127352129735	29.225132492591435	30.118235526254004	29.671684009422716	0.4465515168312848	0.8799893221743655	0.9068812835170156	0.8934353028456906	0.013445980671325077	31.69	0.49	286.0	3.2261812998905905	3.2262759179335307	3.2262410377967288	3.2262327518736167	3.9069475756424783e-05	33.578887899338945	33.58184240952603	33.58075323430653	33.5804945143905	0.0012199684716216695	37.05	1.94	1769.875	1725.25	45.0	524.4470571766516	1814.5	bdg	2
48	62	1900-01-01 11:54:15	1900-01-01 11:54:15	2335.0	2158.0	2246.5	88.5	3.0796605873164133	3.1131140453278605	3.0963873163221374	0.016726729005723362	29.208453650973144	30.170679579251143	29.689566615112142	0.4811129641389975	0.8794871105065809	0.9084604108883192	0.8939737606974499	0.0144866501908692	31.38	0.52	313.0	3.22308826369875	3.2693868090009723	3.2223420397737743	3.2382723708244985	0.022003339289219128	33.482401220476305	34.94611631826034	33.45915061496956	33.9625560512354	0.6955469055914352	35.42	3.42	1758.625	1692.25	66.0	522.7864138740122	1825.0	bdg	2
49	63	1900-01-01 11:54:24	1900-01-01 11:54:24	2326.0	2174.0	2250.0	76.0	3.0791582904883907	3.1109474370068164	3.095052863747604	0.01589457325921284	29.19416416637897	30.10773049222345	29.65094732930121	0.456783162922239	0.8790568440615807	0.9065649695438178	0.8928109068026993	0.013754062741118568	31.92	0.54	301.0	3.2192082187450413	3.2632777395795647	3.219429176700192	3.2339717116749327	0.020722687394331755	33.36162554123546	34.75058462286262	33.368495574515855	33.82690191287132	0.653148329703638	35.98	3.32	1761.25	1704.25	57.0	522.6333113426658	1818.25	bdg	2
50	64	1900-01-01 11:54:54	1900-01-01 11:54:54	2326.0	2166.0	2246.0	80.0	3.0768983565336456	3.1095773710297268	3.0932378637816864	0.016339507248040785	29.129930568999782	30.06796953741464	29.59895005320721	0.4690194842074291	0.8771227252057342	0.9053677391914804	0.8912452321986073	0.01412250699287304	32.6	0.62	305.0	3.215297451859516	3.2678480629570887	3.214599495243577	3.2325816700200605	0.024938733447538983	33.240187816432716	34.89679707568839	33.21854580020503	33.78517689744205	0.7860838206917137	36.15	3.79	1758.25	1698.25	60.0	521.933418287237	1818.25	bdg	2
