# Supplementary material for: Nonlinearity of the post-spinel transition and its expression in slabs and plumes worldwide
Source: Nat Commun. 2025 Jan 26;16:1039. doi: 10.1038/s41467-025-56231-z (PMC11762276; doi:10.1038/s41467-025-56231-z)
Supplement: Supplementary file 10 — Supplementary Data 7 [file 41467_2025_56231_MOESM10_ESM.zip › MLPD-main/data/new/d10-s1-kcl-phase.csv]

exp_i	temp_i	dt_xrd	dt_temp	temp_us	temp_ds	temp	t_err	w_a_200	w_a_220	w_a_310	w_a_321	w_a_mean	w_a_std	w_v_200	w_v_220	w_v_310	w_v_321	w_v_mean	w_v_std	w_v_200_jbar	w_v_220_jbar	w_v_310_jbar	w_v_321_jbar	w_v_jbar_mean	w_v_jbar_std	p_w	p_w_err	t_err_corrected	kcl_a_110	kcl_a_200	kcl_a_211	kcl_a_220	kcl_a_mean	kcl_a_std	kcl_v_110	kcl_v_200	kcl_v_211_ang3	kcl_v_220_ang3	kcl_v_mean	kcl_v_std	p_kcl_corrected	p_kcl_err_corrected	temp_kcl	temp_kcl_ds	temp_kcl_err	temp_kcl_err_corrected	temp_kcl_us	phase	phase_num
2	5	1900-01-01 19:55:12	1900-01-01 19:55:12	1421.0	1748.0	1584.5	-163.5	3.117335378937625	3.1188117390397343	3.1184526253208524	3.118694249100358	3.1183234980996426	0.0005849976148918012	30.29357897719451	30.33664019183145	30.326162115353128	30.33321185176476	30.32239828403596	0.01706226873606422	0.9121609983165966	0.9134576018166826	0.9131420995543684	0.9133543720827461	0.9130287679425984	0.0005137569283428095	20.68	0.03	322.0	3.347749027567668	3.3656111460466462	3.3512579210110243	3.3510090715081517	3.3539067915333725	0.0068978849660323634	37.519641296341796	38.123416328287725	37.6377419604001	37.6293581491925	37.727539433555535	0.2332612816264295	21.51	1.48	1262.125	1384.75	123.0	367.4020084066634	1139.5	rw	1
3	6	1900-01-01 19:55:35	1900-01-01 19:55:36	1535.0	1796.0	1665.5	-130.5	3.1187115262634992	3.119358359043957	3.1195002783552	3.1195340265818987	3.1192760475611387	0.0003325252245507209	30.33371598077952	30.35259388410948	30.356736866133094	30.357722117323622	30.350192212086426	0.009705233073667677	0.9133695517624308	0.9139379787271202	0.9140627268336914	0.9140923934409354	0.9138656626910444	0.00029223140309819816	20.66	0.01	297.0	3.3482502303110198	3.3658282864484037	3.351424169923503	3.3532315614488937	3.3546835620329554	0.00667691137353274	37.53649539366333	38.13079567278741	37.643343627800824	37.70427858087125	37.7537283187807	0.225831790163997	21.67	1.51	1322.875	1420.75	98.0	380.1261281222984	1225.0	rw	1
4	7	1900-01-01 19:55:51	1900-01-01 19:55:52	1591.0	1777.0	1684.0	-93.0	3.1185034771504863	3.1198475281555518	3.1203912876240723	3.120494964853848	3.1198093144459893	0.0007930133340194094	30.327645703044265	30.366875551826812	30.382756283875423	30.385784850849472	30.365765597398997	0.02315066025031572	0.9131867714246168	0.9143680098004532	0.9148461898269982	0.9149373821115614	0.9143345882909072	0.0006970826847997617	20.55	0.0	261.0	3.348525135318535	3.366431168671074	3.352110989895348	3.354687165698161	3.3554386148957795	0.006713236969000449	37.545741851148186	38.15128913957876	37.66649154730607	37.753401047816574	37.779230896462394	0.2271133045870657	21.65	1.51	1336.75	1406.5	70.0	378.61797121240824	1267.0	rw	1
5	8	1900-01-01 19:56:06	1900-01-01 19:56:06	1713.0	1818.0	1765.5	-52.5	3.120375205535355	3.1210674113682875	3.1216269946317903	3.121369874756955	3.1211098715730965	0.00046812257194361797	30.382286520036157	30.402510493361934	30.418866230901877	30.41135029364507	30.403753384486254	0.013679201394956408	0.9148320449069504	0.9154410029872307	0.9159334857636589	0.9157071755994944	0.9154784273143336	0.0004118903880584882	20.42	0.01	229.0	3.3484780919872144	3.366195391947193	3.3525910308901934	3.356742939790088	3.3560018636536717	0.006570733085816899	37.54415943630468	38.14327362802239	37.682676019973094	37.82285017769761	37.79823981549944	0.22224189053813406	21.83	1.56	1397.875	1437.25	39.0	395.23371033003997	1358.5	rw	1
6	9	1900-01-01 19:56:20	1900-01-01 19:56:20	1887.0	2013.0	1950.0	-63.0	3.119532770748888	3.119176218400007	3.123619568837806	3.1201835476674296	3.1206280264135327	0.0017645267716188922	30.35768545394961	30.347277292466973	30.477153668072624	30.376688494583693	30.38970122726823	0.05158018175563096	0.9140912894809228	0.9137778924083688	0.917688561547838	0.9146634844179712	0.9150553069637752	0.0015531155998103733	21.33	0.03	258.0	3.346822073055116	3.365116497587899	3.353645618525336	3.3607720926456115	3.35658907045349	0.006969089532098712	37.4884836096462	38.10660964720698	37.718247480025	37.95921186081665	37.8181381494237	0.2354611743517123	22.3	1.74	1536.25	1583.5	47.0	443.84535947219285	1489.0	rw	1
8	11	1900-01-01 19:56:47	1900-01-01 19:56:47	2007.0	2057.0	2032.0	-25.0	3.117179821198937	3.1187213712884434	3.120065029940483	3.117794526767537	3.11844018729885	0.0010868047517353758	30.28904417591003	30.33400325050359	30.373227121940626	30.306966641460072	30.32581029745358	0.03171084510333845	0.9120244522561284	0.9133782016561424	0.9145592600498956	0.9125641103163638	0.9131315060696326	0.0009548358795340928	22.43	0.02	228.0	3.3539652735126286	3.3669555165714615	3.3530862885965376	3.35866124258463	3.3581670803163144	0.005498873363550395	37.729033928443975	38.16911899860252	37.69937837875325	37.88773195654678	37.87131581558664	0.18625442484148166	22.39	1.77	1597.75	1616.5	19.0	463.1005432138901	1579.0	rw	1
9	12	1900-01-01 19:57:01	1900-01-01 19:57:02	2134.0	2206.0	2170.0	-36.0	3.1170374908927085	3.1192705113909085	3.1196828476141043	3.116764909416067	3.1181889398284475	0.0012995436491100155	30.284895375705176	30.350029578820767	30.362067076893858	30.276950928793216	30.318485740053248	0.03790712270948801	0.9118995289600224	0.9138607656888752	0.9142232232336855	0.9116603160683484	0.9129109584877328	0.001141410162200698	23.09	0.04	253.0	3.3454987935683573	3.367677198915143	3.3559219528775968	3.3589433199862664	3.3570103163368414	0.007924938146709913	37.44403416290073	38.19366807608905	37.795105004921716	37.89727876982332	37.8325215034337	0.2678351912119838	22.87	1.96	1701.25	1728.25	27.0	499.3977153782344	1674.25	bdg	2
11	14	1900-01-01 19:57:53	1900-01-01 19:57:53	2292.0	2264.0	2278.0	14.0	3.114495148380687	3.1169028668970293	3.1180899874662558	3.1154973011178204	3.116246325965448	0.0013654481755208967	30.21085219011825	30.280971556164065	30.31558366167069	30.24002446013689	30.261857967022475	0.03978087120662672	0.9096700364944952	0.9117813799901524	0.9128235748637434	0.9105484340903488	0.9112058563596851	0.0011978300491023426	24.22	0.04	242.0	3.3470578051722484	3.364968071554113	3.3538994702696336	3.3658018755226657	3.3579318056296654	0.007841406963739373	37.496405628097094	38.10156753636103	37.72681329357498	38.12989806753997	37.863671131393275	0.2650874849508815	23.09	2.06	1782.25	1771.75	10.0	526.9081638435678	1792.75	bdg	2
12	15	1900-01-01 19:58:11	1900-01-01 19:58:11	2518.0	2518.0	2518.0	0.0	3.1163609815411646	3.1166541905178877	3.119763275553445	3.1187345852338995	3.1178782582115985	0.001421887527339653	30.265180917335414	30.273724399046106	30.364415413149125	30.33438882540593	30.30942738873415	0.041470501123343655	0.9113059127339116	0.9115631629852666	0.9142939332922294	0.9133898115880068	0.9126382051498536	0.0012487059958758036	24.65	0.07	252.0	3.3464523300974567	3.36376973732236	3.3574462261271383	3.3649982093817856	3.3581666257321854	0.0073452211073290145	37.47606026782075	38.06087577906332	37.84662846615052	38.10259129831358	37.871538952837035	0.24812171547691306	23.74	2.26	1962.25	1962.25	0.0	589.3745100740275	1962.25	bdg	2
13	16	1900-01-01 19:58:29	1900-01-01 19:58:30	2508.0	2548.0	2528.0	-20.0	3.1131540120514685	3.116649404927463	3.1176188369587177	3.118009877815884	3.116358032938382	0.001914997764804536	30.171841604164022	30.273584944283773	30.301843476586114	30.313247127038608	30.26512928801813	0.05576142967130773	0.9084954002768432	0.911558963904157	0.9124098482138409	0.9127532201603852	0.9113043581388064	0.001679015919341501	25.23	0.07	273.0	3.346354478551737	3.364455937307911	3.3556301739473224	3.362546428471498	3.357246754569617	0.007094255933120275	37.47277292094989	38.08417348017159	37.78524763337127	38.01936585485071	37.840389972335856	0.2396068338084617	23.84	2.27	1969.75	1984.75	15.0	592.1716078342494	1954.75	bdg	2
16	19	1900-01-01 19:59:57	1900-01-01 19:59:57	2686.0	2688.0	2687.0	-1.0	3.1145304121335364	3.113921440486884	3.1146358211731746	3.1180267285744687	3.115278600592016	0.001609894585802878	30.21187838541152	30.194160227801238	30.214945987052943	30.313738598191513	30.233680799614305	0.04689740178368081	0.9097009359575094	0.9091674297532312	0.9097933036033984	0.9127680187029352	0.9103574220042684	0.0014121137968433279	26.29	0.08	270.0	3.344503649630051	3.3679564689432233	3.3528231359052367	3.3620946300691803	3.3568444711369234	0.0089373888324733	37.410630067043	38.20317067744399	37.69050305005845	38.00404284182647	37.82708665909298	0.3020115290785432	24.32	2.46	2089.0	2089.75	1.0	633.4384026880592	2088.25	bdg	2
17	20	1900-01-01 20:00:13	1900-01-01 20:00:13	2919.0	2666.0	2792.5	126.5	3.117203581911456	3.1128240883742246	3.1146358211731746	3.123305874787544	3.1169923415616	0.0039633586532016925	30.289736816179385	30.162250029199573	30.214945987052943	30.467972452368798	30.28372632120017	0.1156178908994204	0.9120453081424548	0.9082065911994608	0.9097933036033984	0.917412108676803	0.9118643279055292	0.0034813361229278656	26.14	0.18	406.0	3.344096568284058	3.3725779284623396	3.352877931377696	3.36137806193152	3.3577326225139035	0.010525948154886763	37.396971254551495	38.360652032574265	37.692351017509615	37.97974844903453	37.85743068841748	0.35618378113010984	24.54	2.62	2168.125	2073.25	95.0	667.7400697735984	2263.0	bdg	2
18	21	1900-01-01 20:00:24	1900-01-01 20:00:24	2954.0	2658.0	2806.0	148.0	3.1156906887794817	3.1116443501235755	3.1146358211731746	3.123049208594304	3.1162550171676333	0.0041940299811622115	30.245656059267827	30.127969188205608	30.214945987052943	30.460461702991477	30.262258234379463	0.12230315189891833	0.910718005506432	0.9071743709336506	0.9097933036033984	0.9171859547233436	0.9112179086917064	0.003682634039951711	26.46	0.19	429.0	3.3444531854495354	3.382648124413284	3.353308725483613	3.359729013603637	3.3600347622375173	0.014137562879914575	37.40893666033671	38.70530282359939	37.70688157546883	37.92387875612994	37.93624995388372	0.4801730223367003	24.38	2.75	2178.25	2067.25	111.0	673.6755844803938	2289.25	bdg	2
19	22	1900-01-01 20:00:39	1900-01-01 20:00:39	3090.0	2730.0	2910.0	180.0	3.118138117905453	3.1111167674098885	3.1146358211731746	3.1245827541780766	3.117118365166648	0.004973409275228179	30.316987525784302	30.112647095679307	30.214945987052943	30.50535575837016	30.287484091721677	0.14505883940984785	0.9128658462009248	0.9067130119365638	0.9097933036033984	0.918537746349006	0.9119774770224732	0.0043678238173952616	26.61	0.25	471.0	3.3440949931518684	3.3841981121450235	3.35218723163975	3.3581934579480848	3.3596684487211816	0.015019829500168712	37.396918410552296	38.75853351999317	37.66906171071653	37.871903479685656	37.92410428023692	0.5103843486043325	24.7	2.89	2256.25	2121.25	135.0	704.6422518732468	2391.25	bdg	2
21	24	1900-01-01 20:01:04	1900-01-01 20:01:04	3286.0	2901.0	3093.5	192.5	3.115058486633753	3.111116767809877	3.1146358211731746	3.127496591138304	3.1170769166887773	0.006207374595916024	30.22724843386691	30.112647107293817	30.214945987052943	30.59077889313472	30.286405105337096	0.18127407560629052	0.910163738941396	0.9067130122862848	0.9097933036033984	0.921109897098999	0.9119449879825196	0.005458290085117737	27.43	0.34	502.0	3.347984159989323	3.37260824303346	3.353079993564456	3.3548161067032267	3.3571221258226167	0.00928680250691624	37.52754753753898	38.3616864613035	37.69916605047084	37.75775449272188	37.836538635508795	0.31477527930103394	25.42	2.89	2393.875	2249.5	144.0	753.3375842086003	2538.25	bdg	2
23	26	1900-01-01 20:01:40	1900-01-01 20:01:40	3484.0	3094.0	3289.0	195.0	3.1157881567464707	3.1144624271714028	3.1146358211731746	3.1327252901387834	3.119402923807458	0.0077085303415746625	30.248494667258843	30.20990000507593	30.214945987052943	30.744464946590785	30.35445140149463	0.2256625033947409	0.9108034779922304	0.9096413655322616	0.9097933036033984	0.9257374924073436	0.9139939098838086	0.006794856907931875	27.49	0.5	524.0	3.348794474763297	3.3664081930494865	3.352430601993256	3.3543336804735566	3.3554917375698987	0.006609348995844464	37.55480258291684	38.15050800648313	37.67726668061931	37.74146801563719	37.78101132141412	0.223620670542175	26.1	3.03	2540.5	2394.25	146.0	803.8094628081957	2686.75	bdg	2
