# Supplementary material for: Nonlinearity of the post-spinel transition and its expression in slabs and plumes worldwide
Source: Nat Commun. 2025 Jan 26;16:1039. doi: 10.1038/s41467-025-56231-z (PMC11762276; doi:10.1038/s41467-025-56231-z)
Supplement: Supplementary file 10 — Supplementary Data 7 [file 41467_2025_56231_MOESM10_ESM.zip › MLPD-main/data/new/d10-s2-kcl-phase.csv]

exp_i	temp_i	dt_xrd	dt_temp	temp_us	temp_ds	temp	t_err	w_a_200	w_a_220	w_a_310	w_a_321	w_a_mean	w_a_std	w_v_200	w_v_220	w_v_310	w_v_321	w_v_mean	w_v_std	w_v_200_jbar	w_v_220_jbar	w_v_310_jbar	w_v_321_jbar	w_v_jbar_mean	w_v_jbar_std	p_w	p_w_err	t_err_corrected	kcl_a_110	kcl_a_200	kcl_a_211	kcl_a_220	kcl_a_mean	kcl_a_std	kcl_v_110	kcl_v_200	kcl_v_211_ang3	kcl_v_220_ang3	kcl_v_mean	kcl_v_std	p_kcl_corrected	p_kcl_err_corrected	temp_kcl	temp_kcl_ds	temp_kcl_err	temp_kcl_err_corrected	temp_kcl_us	phase	phase_num
27	34	1900-01-01 20:32:39	1900-01-01 20:32:39	1423.0	1530.0	1476.5	-53.5	3.113629760115224	3.113584382478612	3.112128109196989	3.113925045816713	3.1133168244018847	0.0006986582163172035	30.185676180482773	30.18435643331861	30.14202311868937	30.1942651052376	30.176580209432093	0.020311046302078948	0.9089119691132852	0.908872230596694	0.907597544678489	0.9091705876867036	0.908638083018793	0.0006115799089208339	22.04	0.05	201.0	3.3394719582435024	3.3496742646866458	3.340742505276627	3.341858730294063	3.3429368646252096	0.003980443518269794	37.242034925853936	37.5844093726432	37.28455880016831	37.32194437930767	37.35823686949328	0.1336062270535959	22.15	1.24	1181.125	1221.25	40.0	320.61963957507345	1141.0	rw	1
28	35	1900-01-01 20:33:04	1900-01-01 20:33:05	1547.0	1691.0	1619.0	-72.0	3.114816001776376	3.1149578530526263	3.1154373324388627	3.1153392506933333	3.1151376094902994	0.0002579907552589028	30.220190062881716	30.224319007659755	30.238278267567434	30.235422427991196	30.229552441525026	0.007510654850247955	0.9099512064199272	0.9100755318551474	0.9104958550022652	0.9104098636612996	0.9102331142346598	0.00022615110718250488	21.94	0.03	234.0	3.3400790719372564	3.3510295019940877	3.3415841884635897	3.342263759624489	3.3437391305048565	0.004282698903878137	37.26235034735903	37.63004641121439	37.31274686917299	37.33551615077028	37.385164944629174	0.1438399617317553	22.48	1.38	1288.0	1342.0	54.0	359.2581801434729	1234.0	rw	1
30	37	1900-01-01 20:33:33	1900-01-01 20:33:33	1689.0	1788.0	1738.5	-49.5	3.1150940648862986	3.1153500726008714	3.1155639604580228	3.1155570521723672	3.1153912875293903	0.00019192044383216809	30.228284155956363	30.23573751991813	30.241965553015593	30.24176438268857	30.236937902894663	0.00558794300932806	0.9101949252629528	0.910419351301134	0.910606881764009	0.9106008243837812	0.9104554956779694	0.0001682568995152779	22.33	0.02	223.0	3.3408845081417664	3.351077432441643	3.3424424090936795	3.34359367363986	3.344499505829237	0.003917572773203149	37.289313496964496	37.63166112462946	37.34150340415526	37.38010220657302	37.41064505808056	0.1316082097376033	22.74	1.48	1377.625	1414.75	37.0	388.04416247541985	1340.5	rw	1
31	38	1900-01-01 20:33:49	1900-01-01 20:33:50	1783.0	1819.0	1801.0	-18.0	3.114907326243693	3.1153290300410275	3.1156826574010057	3.115697275102645	3.1154040721970935	0.0003224769476527351	30.222848252330913	30.23512484429204	30.24542216536519	30.245847870432172	30.237310783105077	0.00938908285041749	0.9100312463763652	0.9104009032065344	0.9107109627962956	0.9107237810756801	0.9104667233637188	0.00028271189721626363	22.57	0.01	198.0	3.3394078516358783	3.3501840720887714	3.3423885647239526	3.349059596869583	3.3452600213295463	0.004504891877869293	37.239890202329605	37.60157258757442	37.339698798050144	37.56372286457341	37.4362211131319	0.15121192956093482	22.85	1.54	1424.5	1438.0	14.0	402.7905814440055	1411.0	rw	1
32	39	1900-01-01 20:34:12	1900-01-01 20:34:12	1937.0	1819.0	1878.0	59.0	3.1167750048214784	3.115536815588101	3.118031468701759	3.1164382269385698	3.116695379012477	0.000894409347653631	30.277245136819648	30.241175095417017	30.31387685024374	30.26743152683491	30.27493215232883	0.02606644234972296	0.9116691748792308	0.9105830805290086	0.9127721815695964	0.9113736801710118	0.911599529287212	0.000784878937354491	22.42	0.0	247.0	3.3406909255380266	3.3488576192487884	3.343810130177629	3.3509956341980507	3.3460885772906237	0.004064257821171814	37.28283185045443	37.55692701015724	37.38736238120224	37.62890547778877	37.46400667990067	0.13649585036529352	22.99	1.61	1482.25	1438.0	44.0	424.881999059739	1526.5	rw	1
33	40	1900-01-01 20:34:28	1900-01-01 20:34:28	2104.0	2120.0	2112.0	-8.0	3.1119509900613265	3.1133190317545987	3.1191175972251086	3.1133072468127216	3.1144237164634387	0.0027664835645360305	30.136877033702163	30.17663983668012	30.345566302617605	30.176297152300464	30.208845081325087	0.08057393762379017	0.9074425924352136	0.9086398784372256	0.9137263732989798	0.9086295599692068	0.9096096010351564	0.002426138008867996	24.18	0.01	219.0	3.3418597992371617	3.3480188915325777	3.3408553732995285	3.3536259335029195	3.346089999393047	0.005143122385576987	37.3219801932521	37.528715467044776	37.28833793903458	37.7175832951885	37.46415422363	0.1728577950983829	23.64	1.84	1657.75	1663.75	6.0	483.59116319986657	1651.75	bdg	2
35	42	1900-01-01 20:34:55	1900-01-01 20:34:55	2272.0	2255.0	2263.5	8.5	3.1061780577415488	3.1136140810727944	3.1191490378176843	3.1136367102699527	3.113144471725495	0.004611089065364905	29.969468606591768	30.185220172398196	30.34648395850009	30.185878319726537	30.171762764304148	0.13400631765266688	0.9024018067916758	0.9088982383886988	0.9137540045638926	0.9089180556682784	0.9084930263531366	0.004035024603161236	25.26	0.03	235.0	3.343067522438283	3.3477306749194997	3.340136130098794	3.354495831465228	3.346357539730452	0.005423270327841543	37.362458473934936	37.51902424202064	37.26426002447752	37.74694163235823	37.47317109319784	0.1823142466094297	24.04	1.99	1771.375	1765.0	6.0	523.0685514645762	1777.75	bdg	2
36	43	1900-01-01 20:35:18	1900-01-01 20:35:18	2473.0	2428.0	2450.5	22.5	3.1009797189517383	3.1131376919499325	3.115308082862181	3.1148503494387016	3.1110689608006385	0.005880933291969696	29.819254224916786	30.17136709670126	30.23451495400154	30.221189805077692	30.11158152017432	0.17040845635212432	0.8978787459657062	0.9084811125229508	0.9103825389803508	0.9099813093615512	0.9066809267076396	0.005131118636882132	26.79	0.04	268.0	3.347963014370672	3.34724291114294	3.3398076596735335	3.3540596659981903	3.3472683127963334	0.005056359333860949	37.52683647844256	37.502627085413415	37.25326735544302	37.73221950482553	37.50373760603113	0.16990741277905747	24.48	2.16	1911.625	1894.75	17.0	572.030040322403	1928.5	bdg	2
37	44	1900-01-01 20:35:43	1900-01-01 20:35:43	2675.0	2544.0	2609.5	65.5	3.1002867247967107	3.112284340514804	3.112128109196989	3.116607697420162	3.1103267179821668	0.0060689674194556896	29.799267040476057	30.146562807513984	30.14202311868937	30.272369582492022	30.090055637292856	0.17584798979648852	0.8972769177655217	0.907734237906233	0.907597544678489	0.9115223685046464	0.9060327672137224	0.0052949068198738	27.73	0.07	326.0	3.347963014370672	3.3476312020860584	3.3392281836134035	3.342605675697758	3.344357018941973	0.0036433375248338955	37.52683647844256	37.51567987553632	37.233879743812615	37.34697567638242	37.405842943543476	0.12220912846598085	25.17	2.3	2030.875	1981.75	49.0	615.1848691907579	2080.0	bdg	2
38	45	1900-01-01 20:36:08	1900-01-01 20:36:09	2870.0	2636.0	2753.0	117.0	3.102422642982745	3.11247317266234	3.112128109196989	3.1200022823943083	3.1117565518090964	0.0062403030215356274	29.86089939496243	30.152050402769174	30.14202311868937	30.37139465326625	30.13159189242181	0.181181644639082	0.8991327113658493	0.9078994732641978	0.907597544678489	0.9145040831275304	0.9072834531090166	0.005455506923597351	27.83	0.14	392.0	3.347963014370672	3.3478478011945176	3.3409110114633163	3.3422622731904896	3.3447460250547483	0.003195558951485728	37.52683647844256	37.52296238794249	37.290200955214296	37.335466337147004	37.4188665396866	0.10724257516294748	25.54	2.45	2138.5	2050.75	88.0	656.571452699552	2226.25	bdg	2
40	47	1900-01-01 20:36:35	1900-01-01 20:36:35	2985.0	2729.0	2857.0	128.0	3.099328039935284	3.1122989144096045	3.112128109196989	3.1222991845013235	3.1115135620108005	0.008151856343731606	29.77163159026288	30.146986311452807	30.14202311868937	30.438521036277237	30.12479051417057	0.23661027139182844	0.8964447948963699	0.9077469899080988	0.907597544678489	0.9165253057960956	0.9070786588197632	0.00712450191267291	28.36	0.2	414.0	3.347963014370672	3.348438025089385	3.33989926452996	3.3461096504453565	3.345602488608843	0.003405742467770884	37.52683647844256	37.54281172553053	37.25633280784953	37.464548702426846	37.44763242856237	0.1142520079638743	25.75	2.55	2216.5	2120.5	96.0	684.5326672263349	2312.5	bdg	2
42	49	1900-01-01 20:37:00	1900-01-01 20:37:00	3084.0	2727.0	2905.5	178.5	3.103163201708685	3.11343484013918	3.112128109196989	3.1219147814615256	3.112660233126595	0.006646868483292257	29.882288191270863	30.180007468978022	30.14202311868937	30.427280070389664	30.157899712331968	0.1931762841153901	0.8997767430865045	0.9087412802174886	0.907597544678489	0.916186832396377	0.9080756000947148	0.005816673965873646	28.16	0.21	469.0	3.351406943478029	3.3484367781596696	3.3407181235741734	3.3433558499584186	3.3459794237925733	0.004185121864202278	37.64276316620557	37.542769783679034	37.28374246573118	37.3721264397051	37.46035046383022	0.1405713357139361	25.85	2.63	2252.875	2119.0	134.0	703.2992594061577	2386.75	bdg	2
43	50	1900-01-01 20:37:13	1900-01-01 20:37:13	3215.0	2797.0	3006.0	209.0	3.1041166770212727	3.1127013893897812	3.112128109196989	3.1242397859793223	3.1132964903968414	0.007171888727047072	29.90984147566494	30.15868343038235	30.14202311868937	30.495311647473837	30.176464918052627	0.20871853998890927	0.9006063918849752	0.9080991983971722	0.907597544678489	0.9182353110960008	0.9086346115141593	0.006284662236402996	28.38	0.27	510.0	3.347963014370672	3.3476046035370963	3.340163212239643	3.3419132415754853	3.3444110179307236	0.0034314139813123954	37.52683647844256	37.51478564197893	37.26516645830119	37.32377075830499	37.407639834256905	0.11513117394386699	26.27	2.73	2328.25	2171.5	157.0	733.6222073553935	2485.0	bdg	2
45	52	1900-01-01 20:37:35	1900-01-01 20:37:35	3336.0	2889.0	3112.5	223.5	3.1091148043175734	3.1134922244268846	3.112128109196989	3.1251035020553797	3.1149596599992067	0.006066937380263857	30.054553206547503	30.181676259469114	30.14202311868937	30.52061051221116	30.22471577422929	0.1769176860269008	0.9049637640201504	0.9087915286744794	0.907597544678489	0.9189970777308526	0.9100874787759928	0.005327116126742504	28.26	0.31	535.0	3.347963014370672	3.3509217974495096	3.339855982389309	3.341306036234486	3.3450117076109933	0.004581290113091425	37.52683647844256	37.62641815600554	37.25488439924909	37.303429947101115	37.42789224519957	0.15380594670051015	26.51	2.85	2408.125	2240.5	168.0	763.124367833481	2575.75	bdg	2
