# Supplementary material for: Nonlinearity of the post-spinel transition and its expression in slabs and plumes worldwide
Source: Nat Commun. 2025 Jan 26;16:1039. doi: 10.1038/s41467-025-56231-z (PMC11762276; doi:10.1038/s41467-025-56231-z)
Supplement: Supplementary file 10 — Supplementary Data 7 [file 41467_2025_56231_MOESM10_ESM.zip › MLPD-main/data/new/d10-s3-kcl-phase.csv]

exp_i	temp_i	dt_xrd	dt_temp	temp_us	temp_ds	temp	t_err	w_a_200	w_a_220	w_a_321	w_a_mean	w_a_std	w_v_200	w_v_220	w_v_321	w_v_mean	w_v_std	w_v_200_jbar	w_v_220_jbar	w_v_321_jbar	w_v_jbar_mean	w_v_jbar_std	p_w	p_w_err	t_err_corrected	kcl_a_110	kcl_a_200	kcl_a_211	kcl_a_220	kcl_a_mean	kcl_a_std	kcl_v_110	kcl_v_200	kcl_v_211_ang3	kcl_v_220_ang3	kcl_v_mean	kcl_v_std	p_kcl_corrected	p_kcl_err_corrected	temp_kcl	temp_kcl_ds	temp_kcl_err	temp_kcl_err_corrected	temp_kcl_us	phase	phase_num
52	57	1900-01-01 21:04:24	1900-01-01 21:04:24	1488.0	1682.0	1585.0	-97.0	3.1117974246838744	3.112725399805786	3.113173857863361	3.112565560784341	0.0005731802851812152	30.13241576242387	30.159381340040625	30.172418628469075	30.15473857697786	0.01665780617008896	0.9073082604150179	0.9081202129485104	0.9085127748850576	0.907980416082862	0.0005015782756244224	22.73	0.05	256.0	3.3295041347291168	3.3448007204075028	3.3294983795816684	3.3261613975781694	3.332491158074114	0.007236543103305738	36.90954365503603	37.420599790478256	36.90935225761748	36.79848650958923	37.00949555318025	0.2416353512994201	23.39	1.47	1262.5	1335.25	73.0	353.9411144526728	1189.75	bdg	2
54	59	1900-01-01 21:05:11	1900-01-01 21:05:11	1482.0	1746.0	1614.0	-132.0	3.1119215497245265	3.113176571012178	3.1131738578704744	3.1127573262023933	0.0005909842530336972	30.136021720023518	30.172497514843858	30.17241862867589	30.160312621181088	0.017176291121621917	0.9074168383379654	0.9085151502093608	0.908512774891285	0.9081482544795372	0.0005171902226761689	22.78	0.06	293.0	3.3297132826667815	3.347845161341064	3.3294910639061923	3.326859181809916	3.3334771724309884	0.00837097414446503	36.91649968171369	37.52287362490758	36.90910896308561	36.82165086127421	37.042533282745275	0.2798224464232433	23.38	1.56	1284.25	1383.25	99.0	367.4629819791376	1185.25	bdg	2
55	60	1900-01-01 21:05:34	1900-01-01 21:05:34	1515.0	1771.0	1643.0	-128.0	3.1124756901464186	3.1136319930537963	3.113445199922064	3.1131842943740935	0.0005068286246349028	30.152123567128207	30.185741123473	30.180308736916384	30.1727244758392	0.014734897029707329	0.9079016762945766	0.9089139245924592	0.908750351607291	0.9085219841647756	0.0004436781271314587	22.74	0.05	292.0	3.3299995199993506	3.3511629256562614	3.3295953917023886	3.327524649884624	3.334570621810656	0.009625463023757296	36.9260210319647	37.63454139268556	36.91257865252128	36.84375146745779	37.079223136157324	0.32212829022342304	23.36	1.64	1306.0	1402.0	96.0	373.9536869720634	1210.0	bdg	2
56	61	1900-01-01 21:06:01	1900-01-01 21:06:01	1595.0	1814.0	1704.5	-109.5	3.1129669352738283	3.1138543640849865	3.113996278255683	3.113605859204833	0.0004554871020263676	30.16640263933993	30.19220904948301	30.19633727491014	30.184982987911035	0.013245944689143255	0.9083316292154084	0.909108678399884	0.9092329821749421	0.9088910965967448	0.00039884472351021407	22.83	0.04	280.0	3.330605110988798	3.35883652877906	3.3299784629037283	3.327869948946925	3.336822512904628	0.012750121600736691	36.94617070388411	37.89366426928333	36.92532053651329	36.855222546772104	37.1550945141132	0.4277422469524759	23.32	1.83	1352.125	1434.25	82.0	386.2312270923339	1270.0	bdg	2
57	62	1900-01-01 21:06:16	1900-01-01 21:06:16	1657.0	1812.0	1734.5	-77.5	3.114723180990413	3.1140047544805287	3.114402369674058	3.114376768381667	0.00029385453561853067	30.217488479671697	30.196583856747182	30.20815238790719	30.20740824144202	0.008550482652078913	0.9098698598467888	0.9092404069277192	0.90958874354849	0.9095663367743329	0.00025746105463070974	22.67	0.03	251.0	3.331055035845237	3.3390340915635948	3.330607179657445	3.3282185580727446	3.332228716284756	0.004074352966392833	36.96114568200247	37.22738748309001	36.946239546718886	36.86680600380315	37.00039467890363	0.13587211760254098	23.83	1.49	1374.625	1432.75	58.0	389.5766349914353	1316.5	bdg	2
58	63	1900-01-01 21:06:27	1900-01-01 21:06:28	1744.0	1843.0	1793.5	-49.5	3.1138498856222943	3.1148106841269394	3.1146616577433317	3.1144407424975222	0.00042220540104348096	30.192078778951824	30.22003528638555	30.215697911604263	30.20927065898055	0.01228478080633936	0.9091047558624424	0.9099465459906206	0.9098159445812081	0.9096224154780904	0.0003699034020657271	22.88	0.02	229.0	3.3313379522747706	3.3371576201978668	3.329838035839963	3.3296728729706846	3.3320016203208214	0.0030466765513435107	36.97056414259593	37.1646595734859	36.920649248934616	36.91515563226968	36.992757149321534	0.101568348573838	24.01	1.51	1418.875	1456.0	37.0	402.2995815076745	1381.75	bdg	2
59	64	1900-01-01 21:06:39	1900-01-01 21:06:39	1825.0	1838.0	1831.5	-6.5	3.115918751776459	3.114652411151337	3.1142664580802513	3.1149458736693485	0.0007057425412244023	30.252298329553522	30.21542880558408	30.204197736115145	30.223974957084252	0.02054579115664937	0.9109180089427856	0.9098078416094132	0.9094696661978297	0.9100651722500094	0.0006186482418191723	22.86	0.01	190.0	3.3267369583364927	3.3368110930090102	3.3302148413124466	3.3303563795416347	3.3310298180498963	0.003639007116605925	36.81759270508413	37.15308334974607	36.93318452260503	36.937893840136674	36.96043860439297	0.12121056083422285	24.21	1.56	1447.375	1452.25	5.0	410.51913418408407	1442.5	bdg	2
60	65	1900-01-01 21:07:07	1900-01-01 21:07:07	2078.0	2061.0	2069.5	8.5	3.1198554279266326	3.11741486902559	3.113173857868976	3.1168147182737327	0.002760553121213103	30.36710622845817	30.295896437816097	30.17241862863232	30.278473764968858	0.08043000073912453	0.9143749556362856	0.9122307786880656	0.9085127748899732	0.9117061697381079	0.002421803967898061	23.16	0.02	215.0	3.3271485534424436	3.3394187073672588	3.3312611259057094	3.331386538912616	3.332303731407007	0.004447668239212166	36.8312599857866	37.24025338129145	36.96800638765431	36.97218178238658	37.00292538427973	0.14828864807200415	24.75	1.79	1625.875	1619.5	6.0	472.5186089258813	1632.25	bdg	2
61	66	1900-01-01 21:07:21	1900-01-01 21:07:21	2280.0	2268.0	2274.0	6.0	3.1120067360372925	3.112682196258636	3.1131738578633565	3.112620930053095	0.00047844087072824873	30.13849663477225	30.158125552264924	30.17241862846893	30.15634693850204	0.013905586749638871	0.9074913597640948	0.9080824002941512	0.9085127748850532	0.9080288449811	0.00041870701052777466	25.49	0.01	233.0	3.3247187275752386	3.3386748613763264	3.3314371866636963	3.331042994831221	3.3314684426116203	0.004941485283616497	36.75062498678865	37.21537344342588	36.97386809495371	36.96074486479017	36.9751528474896	0.16456604714936598	25.39	2.0	1779.25	1774.75	4.0	525.7859527650012	1783.75	bdg	2
63	68	1900-01-01 21:08:15	1900-01-01 21:08:15	2402.0	2367.0	2384.5	17.5	3.1111120040098323	3.113743067631519	3.1131738578644823	3.112676309835277	0.0011302770976963433	30.112508780364266	30.188971744239797	30.172418628501674	30.15796638436857	0.03284607263707083	0.9067088471650144	0.909011200859025	0.9085127748860392	0.9080776076366928	0.0009890183800984529	25.93	0.02	256.0	3.3265252655723168	3.336328416074448	3.330597520302488	3.3288984786781484	3.33058742015685	0.0036163779989774134	36.81056462731702	37.13696286048125	36.945918095594934	36.889405140664564	36.945712681014435	0.12042861875369384	25.78	2.08	1862.125	1849.0	13.0	554.7249190195533	1875.25	bdg	2
64	69	1900-01-01 21:09:00	1900-01-01 21:09:00	2454.0	2421.0	2437.5	16.5	3.112988006155438	3.1155007710814	3.1139271328637164	3.1141386367001846	0.0010366765158962609	30.167015209612217	30.24012550201583	30.194325816614857	30.200488842747635	0.03016361917023457	0.9083500741377308	0.910551476532486	0.9091724157490312	0.909357988806416	0.0009082478170002967	25.63	0.04	260.0	3.3272065008922787	3.335900645534476	3.3306144788231085	3.3315382829732765	3.3313149770557846	0.003100342525001209	36.83318443977	37.12268003824922	36.94648245496312	36.977234241309056	36.96989529357285	0.10324129130218213	25.86	2.12	1901.875	1889.5	12.0	568.5151060273157	1914.25	bdg	2
66	71	1900-01-01 21:10:28	1900-01-01 21:10:28	2540.0	2481.0	2510.5	29.5	3.1141368296590444	3.1159525786073323	3.114611477605745	3.1149002952907074	0.0007688943586572233	30.200426228876108	30.25328360924487	30.21423752493886	30.22264912101995	0.022383652909142918	0.9093561034586464	0.9109476764082098	0.9097719713101842	0.9100252503923466	0.0006739875535653313	25.67	0.05	281.0	3.327311797473004	3.337937063402804	3.330693467093095	3.332817076235816	3.33218985105118	0.0038554647225874654	36.836681545633	37.19070674689788	36.94911116623648	37.01983113219608	36.99908264774085	0.12847330648282465	25.98	2.2	1956.625	1934.5	22.0	587.8310382510011	1978.75	bdg	2
67	72	1900-01-01 21:10:48	1900-01-01 21:10:49	2556.0	2495.0	2525.5	30.5	3.1121466768114843	3.117797389986081	3.1157045850346754	3.1152162172774136	0.002332597571398561	30.14256262296245	30.30705013851016	30.246060755951515	30.231891172474707	0.06789510789786199	0.9076137895321164	0.9125666244713476	0.9107301912085998	0.910303535070688	0.002044369516310695	25.62	0.07	283.0	3.3259955693002774	3.3374754070225547	3.330404952682556	3.3334493538922554	3.331831320724411	0.004200126841782343	36.792982935326265	37.17527779882017	36.93951007769807	37.040904523610365	36.98716883386372	0.13986781910038568	26.06	2.22	1967.875	1945.0	23.0	591.7769518841117	1990.75	bdg	2
69	74	1900-01-01 21:11:31	1900-01-01 21:11:31	2712.0	2525.0	2618.5	93.5	3.1111734042850565	3.1203739708648714	3.1158294143633105	3.1157922631710786	0.0037562074406430205	30.11429169864029	30.382250455048705	30.249696286815773	30.24874614683492	0.10939576731139412	0.9067625320899882	0.9148309589647784	0.9108396596033724	0.9108110502193796	0.00329398359954406	25.81	0.12	355.0	3.3294804730653595	3.340407386829185	3.330396179216333	3.3339194958485745	3.3335508837398637	0.004291500704604048	36.90875674956646	37.27333959656216	36.93921814320832	37.056579223611415	37.044473428237076	0.14319913161514156	26.16	2.33	2037.625	1967.5	70.0	619.5441243618167	2107.75	bdg	2
70	75	1900-01-01 21:11:51	1900-01-01 21:11:51	3132.0	2702.0	2917.0	215.0	3.1140432444683634	3.11498434624662	3.1205045277051138	3.1165107061400317	0.0028500732340934662	30.19770358578062	30.225090201616478	30.386064206177622	30.269619331191567	0.08309457810078975	0.9092741227575244	0.9100987530483248	0.9149457936972376	0.9114395565010288	0.002502036268879687	26.85	0.21	507.0	3.3304608693987103	3.3629452087612584	3.332250710907472	3.3340825160771783	3.3399348262861546	0.013346616843705313	36.94137072600599	38.032894148527646	37.000961342285905	37.06201540833354	37.25931040628828	0.4486610640683933	26.41	2.89	2261.5	2100.25	161.0	711.8602900148315	2422.75	bdg	2
75	80	1900-01-01 21:13:03	1900-01-01 21:13:03	3119.0	2733.0	2926.0	193.0	3.1188936552121937	3.1180024214120268	3.119670396866291	3.1188554911635045	0.0006814826483318088	30.339030647167238	30.313029654405952	30.36170355058366	30.337921284052282	0.01988651229971816	0.9135295801104051	0.9127466719062532	0.9142122772004592	0.9134961764057058	0.0005987968911168165	26.08	0.21	486.0	3.3291746074397417	3.3523063679192946	3.3315611296800416	3.332928530833532	3.3364926589681527	0.009228356563378424	36.8985857186694	37.673078113487634	36.97799498341923	37.02354525896129	37.14330101863438	0.3091184544481012	26.75	2.76	2268.25	2123.5	145.0	710.7106606242796	2413.0	bdg	2
79	84	1900-01-01 21:13:54	1900-01-01 21:13:54	3181.0	2761.0	2971.0	210.0	3.1191566436968703	3.116427202252937	3.1203833186434387	3.118655721531082	0.0016534623241212592	30.346705953907236	30.267110306538445	30.382523506358982	30.33211325560155	0.04823388716165311	0.9137606890019498	0.9113640080016546	0.9148391807320364	0.913321292578547	0.0014523563128405958	26.34	0.24	507.0	3.3299739088017617	3.3371196242233654	3.330542451636726	3.3323724352438178	3.3325021049764176	0.0028093733885329354	36.92516903873626	37.163390147638715	36.94408551561834	37.005016333084015	37.009415258769344	0.0936656525621327	27.23	2.69	2302.0	2144.5	158.0	724.9255410040399	2459.5	bdg	2
80	85	1900-01-01 21:14:07	1900-01-01 21:14:07	3973.0	4007.0	3990.0	-17.0	3.1182418365241427	3.1152684304068843	3.1162393739241527	3.116583213618393	0.0012379971152467568	30.320012928006356	30.23336047027675	30.26163800340528	30.271670467229463	0.036080002359877066	0.9129569431925764	0.9103477766623116	0.9111992331002542	0.911501317651714	0.0010863942816602746	31.72	0.34	416.0	3.3324257915109063	3.3493825318211012	3.3377931182355343	3.3360203987937687	3.338905460090328	0.00635051218481114	37.00679387853024	37.57459022158436	37.18589551929451	37.12667810832758	37.22348943193417	0.21272897193614795	29.48	3.65	3066.25	3079.0	13.0	973.397119948996	3053.5	bdg	2
