# Supplementary material for: Nonlinearity of the post-spinel transition and its expression in slabs and plumes worldwide
Source: Nat Commun. 2025 Jan 26;16:1039. doi: 10.1038/s41467-025-56231-z (PMC11762276; doi:10.1038/s41467-025-56231-z)
Supplement: Supplementary file 10 — Supplementary Data 7 [file 41467_2025_56231_MOESM10_ESM.zip › MLPD-main/data/new/d11-kcl-phase.csv]

exp_i	temp_i	dt_xrd	dt_temp	temp_us	temp_ds	temp	t_err	w_a_110	w_a_200	w_a_211	w_a_mean	w_a_std	w_v_110	w_v_200	w_v_211	w_v_mean	w_v_std	w_v_110_jbar	w_v_200_jbar	w_v_211_jbar	w_v_jbar_mean	w_v_jbar_std	p_w	p_w_err	t_err_corrected	kcl_a_110	kcl_a_200	kcl_a_211	kcl_a_mean	kcl_a_std	kcl_v_110	kcl_v_200	kcl_v_211	kcl_v_mean	kcl_v_std	p_kcl_corrected	p_kcl_err_corrected	temp_kcl	temp_kcl_ds	temp_kcl_err	temp_kcl_err_corrected	temp_kcl_us	phase	phase_num
9	6	1900-01-01 11:04:43	1900-01-01 11:04:43	1653.0	1747.0	1700.0	-47.0	3.1250494125390174	3.1244181986492827	3.1243965912628817	3.1246214008170603	0.0003027785168357373	30.51902578086912	30.50053633672638	30.49990354789226	30.50648855516259	0.008868920518288827	0.9189493603540412	0.9183926301690652	0.918373576451606	0.9185718556582376	0.0002670494430533524	18.95	0.02	217.0	3.3614576198663397	3.3559745570405197	3.35526786805851	3.3575666816551237	0.0027663938562630546	37.98244525535525	37.796882350510366	37.77300998590602	37.85077919725722	0.0936106674450316	21.52	1.42	1348.75	1384.0	35.0	377.8793830377625	1313.5	rw	1
10	7	1900-01-01 11:05:33	1900-01-01 11:05:33	1649.0	1766.0	1707.5	-58.5	3.125344220462507	3.1240971356010854	3.124174533344408	3.1245386298026667	0.0005705142920116413	30.52766381972573	30.49113466099072	30.493400919091968	30.504066466602808	0.016711478834451083	0.9192094577876552	0.9181095390912052	0.9181777777187256	0.9184989248658618	0.0005031943973491591	19.0	0.02	229.0	3.3600036974032843	3.3553384010379825	3.354752945535875	3.3566983479923813	0.0023494241255193104	37.93318122675016	37.775392179265545	37.75562193563768	37.821398447217796	0.07945337409769412	21.61	1.42	1354.375	1398.25	44.0	380.7579047521535	1310.5	rw	1
11	8	1900-01-01 11:06:37	1900-01-01 11:06:37	2138.0	2146.0	2142.0	-4.0	3.127378586016848	3.1282576587923394	3.1286181249182583	3.1280847899091486	0.0005205938340710215	30.58731631633934	30.613116872698285	30.623700652340627	30.608044613792753	0.015280724990810353	0.9210056364730494	0.9217825093959622	0.9221011944549902	0.9216297801080008	0.0004601133914587028	19.57	0.08	218.0	3.3854868024454885	3.356031222234316	3.353411241421297	3.3649764220337004	0.01454241734472706	38.802827707465795	37.798796969161884	37.71033995775542	38.103988211461036	0.4954719242627101	22.13	2.17	1680.25	1683.25	3.0	491.3801615093959	1677.25	rw	1
15	14	1900-01-01 11:09:12	1900-01-01 11:09:12	2237.0	2189.0	2213.0	24.0	3.130003958652907	3.1328987047923387	3.13208766679242	3.1316634434125548	0.0012192519318436176	30.664413347727145	30.749570886672693	30.725695922426	30.713226718941947	0.03586606926200521	0.923327082386419	0.9258912358592466	0.9251723438709996	0.9247968873722218	0.0010799526054135714	18.67	0.12	245.0	3.3666821069649635	3.3572414724286936	3.3534267047137813	3.3591167613691466	0.005571591853189797	38.159821320313924	37.83970466390356	37.71086163135588	37.90346253852445	0.18875027683769005	22.82	1.94	1733.5	1715.5	18.0	510.1906236888326	1751.5	wd	0
16	16	1900-01-01 11:09:54	1900-01-01 11:09:54	2324.0	2255.0	2289.5	34.5	3.133062475880648	3.1342952819440963	3.134585343335755	3.133981033720166	0.0006602248511622193	30.754393405130077	30.790711662587064	30.79926097504396	30.781455347587034	0.01945137926607396	0.9260364452864259	0.92713001359686	0.9273874394160894	0.9268512994331249	0.0005856947290161646	18.23	0.14	263.0	3.3645771736842183	3.358131578201459	3.3536311122501514	3.3587799547119435	0.004492167947595154	38.08829065720109	37.869809978547075	37.71775802856864	37.8919528881056	0.15207747708126762	23.06	2.0	1790.875	1765.0	26.0	530.4481343932223	1816.75	wd	0
17	17	1900-01-01 11:10:26	1900-01-01 11:10:26	2474.0	2487.0	2480.5	-6.5	3.130620098722296	3.1298245896015735	3.1350138999168107	3.1318195294135602	0.002281989026312746	30.68252574642139	30.659141854516662	30.81189521134681	30.717854270761624	0.06717874405774245	0.9238724594673936	0.9231683540132176	0.9277678651692712	0.9249362262166274	0.0020227992965603163	19.75	0.18	255.0	3.3686824042068415	3.3577726292211447	3.3533782961926315	3.359944443206873	0.006433843460902877	38.22787913827583	37.85766762221505	37.70922852511745	37.931591761869434	0.2180950839276613	23.49	2.21	1934.125	1939.0	5.0	579.619733774869	1929.25	bdg	2
21	21	1900-01-01 11:13:27	1900-01-01 11:13:27	2550.0	2513.0	2531.5	18.5	3.1265782000869358	3.1285195874827494	3.128783874429005	3.127960553999564	0.0009834085798241935	30.563837810060754	30.620807215908002	30.62856810382956	30.604404376599444	0.02885934378886555	0.9202986821134412	0.9220140710462	0.922247756847395	0.9215201700023457	0.0008689751666857045	21.26	0.14	272.0	3.3514324236857815	3.3396038547880136	3.338148352428063	3.3430615436339526	0.005948856832004547	37.643621748348174	37.24644785980624	37.197769629250224	37.36261307913488	0.19969442766768505	25.07	2.26	1972.375	1958.5	14.0	593.0593537170205	1986.25	bdg	2
26	26	1900-01-01 11:15:39	1900-01-01 11:15:39	2674.0	2665.0	2669.5	4.5	3.1211711335109142	3.1289923527213537	3.1254734975118983	3.1252123279147224	0.003198335468469527	30.40554168549484	30.63469107426941	30.531452224399057	30.523894994721108	0.09370234569900628	0.9155322743171757	0.9224321237996552	0.9193235293204852	0.9190959758124388	0.002821443622153622	22.77	0.19	271.0	3.3365855485033546	3.3267339736696404	3.324716612149954	3.3293453781076496	0.005185395349402967	37.14555001280458	36.81749360964797	36.75055483665726	36.90453281970327	0.1726019802130564	26.69	2.38	2075.875	2072.5	3.0	628.8817144592853	2079.25	bdg	2
37	37	1900-01-01 11:20:45	1900-01-01 11:20:45	2745.0	2716.0	2730.5	14.5	3.110683203231277	3.109958501366197	3.1104755334783625	3.110372412691946	0.0003047114709100842	30.100059385171505	30.079026879259445	30.09403133198813	30.091039198806357	0.008843310917237609	0.906333987107838	0.9057006835419472	0.9061524781810194	0.9060623829436016	0.0002662783199292088	28.23	0.05	288.0	3.294016547334658	3.2980187886921057	3.3012688577367943	3.297768064587853	0.002966046580278596	35.741874824092875	35.872312678257096	35.9784695233035	35.864219008551146	0.0967587844095593	29.94	2.41	2121.625	2110.75	11.0	644.874167594927	2132.5	bdg	2
38	38	1900-01-01 11:21:06	1900-01-01 11:21:06	2759.0	2722.0	2740.5	18.5	3.107889867387691	3.1096225110269113	3.1077282086504656	3.1084135290216888	0.0008574230785878949	30.019044293000217	30.069278996161998	30.014360161404987	30.034227816855736	0.024858588727309932	0.9038945656248464	0.9054071679165956	0.9037535231235504	0.904351752221664	0.0007485096141104428	28.99	0.04	293.0	3.293188756209662	3.311195370166817	3.2914167045977942	3.2986002769914244	0.008935409738838542	35.71493564049085	36.303994976036726	35.65731246915678	35.892081028561456	0.2922155968483424	29.88	2.57	2129.125	2115.25	14.0	647.539283195429	2143.0	bdg	2
40	40	1900-01-01 11:21:42	1900-01-01 11:21:43	2772.0	2733.0	2752.5	19.5	3.1049689132958336	3.104842967636392	3.1055813240822823	3.105131068338169	0.0003225040088776415	29.934483510925716	29.93084099586616	29.952199453117174	29.939174653303017	0.009329202775477531	0.9013483809216928	0.9012387022278808	0.90188182041815	0.9014896345225748	0.00028090886598723804	30.24	0.01	295.0	3.2852493853494984	3.29708987946959	3.290881616764678	3.2910736271945886	0.00483576786428506	35.45724825818248	35.84201017876116	35.639924796191835	35.64639441104516	0.1571449984761643	30.7	2.46	2138.125	2123.5	15.0	650.6899613343132	2152.75	bdg	2
41	41	1900-01-01 11:22:03	1900-01-01 11:22:03	2843.0	2813.0	2828.0	15.0	3.1050907072264886	3.1049203151519538	3.104068922664814	3.104693315014419	0.0004469584018301901	29.938006233557502	29.933077953310317	29.908461079816576	29.926515088894785	0.012923684185660613	0.9014544525811364	0.90130605859198	0.9005648271937888	0.9011084461223016	0.0003891412327871109	30.73	0.02	298.0	3.2809715612471746	3.288023096187359	3.2905633668165155	3.286519341417016	0.004057638256178427	35.31891862276547	35.547132952026246	35.62958594901674	35.49854584126949	0.13140034855051952	31.4	2.52	2194.75	2183.5	11.0	670.2953364935489	2206.0	bdg	2
44	44	1900-01-01 11:23:16	1900-01-01 11:23:16	2901.0	2834.0	2867.5	33.5	3.1002419484326618	3.10468206105691	3.10181893760156	3.1022476490303768	0.0018378420581216988	29.797975917740914	29.926187794679823	29.843470746437173	29.85587815295264	0.05307246083974762	0.8972380411506482	0.9010985910629806	0.8986079224840179	0.8989815182325489	0.0015980491740228786	31.81	0.01	320.0	3.272040897713969	3.297877495483957	3.2796519275129308	3.2831901069036187	0.010840402241385454	35.031293215232715	35.86770236765061	35.27631908298302	35.391771555288784	0.35108595584105295	31.86	2.78	2224.375	2199.25	25.0	680.9649088104687	2249.5	bdg	2
52	52	1900-01-01 11:27:03	1900-01-01 11:27:03	2968.0	3162.0	3065.0	-97.0	3.0979684501667544	3.0972628182268465	3.0970816725283377	3.0974376469739795	0.0003825506181035736	29.73246879283387	29.712156706098305	29.706943798845305	29.717189765925827	0.01101151209567112	0.8952655754840115	0.8946539642469059	0.8944969999381455	0.8948055132230209	0.0003315643844433773	34.48	0.01	404.0	3.25280135764172	3.264696139015668	3.2539762349095613	3.2571579105223165	0.005351868879939844	34.41696955640116	34.79591784997385	34.45427615839231	34.55572118825577	0.1705261912696758	35.38	2.8	2372.5	2445.25	73.0	735.6444878472211	2299.75	bdg	2
