# Supplementary material for: Nonlinearity of the post-spinel transition and its expression in slabs and plumes worldwide
Source: Nat Commun. 2025 Jan 26;16:1039. doi: 10.1038/s41467-025-56231-z (PMC11762276; doi:10.1038/s41467-025-56231-z)
Supplement: Supplementary file 10 — Supplementary Data 7 [file 41467_2025_56231_MOESM10_ESM.zip › MLPD-main/data/new/d12-kcl-phase.csv]

	temp_i	dt_xrd	dt_temp	temp_us	temp_ds	temp	t_err	w_a_110	w_a_200	w_a_211	w_a_mean	w_a_std	w_v_110	w_v_200	w_v_211	w_v_mean	w_v_std	w_v_110_jbar	w_v_200_jbar	w_v_211_jbar	w_v_jbar_mean	w_v_jbar_std	p_w	p_w_err	t_err_corrected	kcl_a_110	kcl_a_200	kcl_a_211	kcl_a_mean	kcl_a_std	kcl_v_110	kcl_v_200	kcl_v_211	kcl_v_mean	kcl_v_std	p_kcl_corrected	p_kcl_err_corrected	temp_kcl	temp_kcl_ds	temp_kcl_err	temp_kcl_err_corrected	temp_kcl_us	phase	phase_num
5	2.0	1900-01-01 05:29:11	1900-01-01 05:29:08	1224.0	1391.0	1307.5	-83.5	3.1235719693851567	3.1232178446997367	3.123929808496198	3.1235732075270306	0.0002906593213301815	30.47576040583834	30.46539631400405	30.486235594341238	30.47579743806121	0.008507640870894393	0.91764660944071	0.9173345393363048	0.9179620247440502	0.9176477245070216	0.0002561710584264676	17.77	0.01	214.0	3.3679224633324516	3.38963377993866	3.330621769444745	3.3627260042386187	0.024370155737006096	38.2020134988575	38.94559445122136	36.94672507993433	38.031444343337725	0.8249000216100542	19.99	2.24	1054.375	1117.0	63.0	281.35090550991663	991.75	rw	1
6	3.0	1900-01-01 05:29:41	1900-01-01 05:29:39	1377.0	1563.0	1470.0	-93.0	3.125194964968792	3.125871308852694	3.1258353444532827	3.125633872758256	0.0003107017811833572	30.52329034568378	30.543111869509477	30.542057649491007	30.53615328822808	0.00910565074135915	0.9190777694040796	0.9196746094464732	0.9196428661392458	0.9194650816632662	0.0002741775567955492	17.69	0.01	240.0	3.369051613334872	3.3881895256897336	3.3742491231169214	3.377163420713842	0.00808021328877553	38.24044989490618	38.89583387400377	38.417706212225625	38.51799666037852	0.2767979654398741	19.31	1.35	1176.25	1246.0	70.0	324.07515042810667	1106.5	rw	1
7	4.0	1900-01-01 05:30:09	1900-01-01 05:30:09	1549.0	1796.0	1672.5	-123.5	3.1262096976764173	3.1267701467948616	3.127133464073015	3.1267044361814316	0.00037997763303363927	30.553032207463414	30.5694672757368	30.580124636871343	30.56754137335718	0.011143959732750652	0.9199733178090116	0.9204681892896952	0.9207890899392759	0.9204101990126609	0.0003355524760767589	18.13	0.04	291.0	3.370430999297685	3.3883418752226904	3.3755081021050413	3.3780936588751387	0.007537183247464297	38.28743932588928	38.901080949353215	38.460724790700326	38.54974835531427	0.25830589979621194	19.8	1.52	1328.125	1420.75	93.0	380.63407727271345	1235.5	rw	1
12	9.0	1900-01-01 05:32:49	1900-01-01 05:32:49	1648.0	1820.0	1734.0	-86.0	3.1238264517134766	3.1245470990803015	3.12492583100704	3.12443312726694	0.00045599772547622264	30.48320973732311	30.50431146626823	30.515405256856194	30.500975486815854	0.013353761983832091	0.9178709140581688	0.9185063019783376	0.9188403438261314	0.918405853287546	0.0004020911781875196	19.15	0.03	259.0	3.3593958837934745	3.378113606083064	3.3632076761255325	3.36690572200069	0.008076506645764972	37.912598987564365	38.54985532030096	38.04179988916096	38.168084732342095	0.2750573329522201	20.85	1.58	1374.25	1438.75	64.0	390.38659444837504	1309.75	rw	1
13	10.0	1900-01-01 05:33:11	1900-01-01 05:33:11	1776.0	1886.0	1831.0	-55.0	3.1236070048471074	3.124662175749147	3.1247158379110878	3.124328339502448	0.0005105308809802641	30.476785909009855	30.50768200003622	30.50925382079181	30.497907243279293	0.014948817703816038	0.9176774880634508	0.918607791123908	0.9186551197538686	0.9183134663137424	0.00045011942929002634	19.57	0.04	238.0	3.358269453136474	3.3769433801927606	3.3620173723707283	3.365743401899988	0.008066034133557106	37.874474636713856	38.509806566720655	38.00142301305613	38.128568072163546	0.2745129807047586	21.21	1.66	1447.0	1488.25	41.0	412.4016125089717	1405.75	rw	1
14	11.0	1900-01-01 05:33:27	1900-01-01 05:33:27	1893.0	1982.0	1937.5	-44.5	3.124181552724201	3.1246142106285215	3.1250888454528587	3.124628202935194	0.00037053282567425333	30.493606456818057	30.50627709726353	30.52018109312912	30.5066882157369	0.010852943919067907	0.9181839666044151	0.9185654885119704	0.9189841476198588	0.9185778675787478	0.00032678978496873955	19.9	0.05	238.0	3.357778988111109	3.3766962207479545	3.361406896821296	3.365294035226786	0.008197471414882097	37.857882705151134	38.50135155454568	37.9807258617812	38.113320040492674	0.2789252614428141	21.54	1.76	1526.875	1560.25	33.0	439.33513777212266	1493.5	wd	0
15	12.0	1900-01-01 05:34:00	1900-01-01 05:34:00	1906.0	2008.0	1957.0	-51.0	3.1235647913904794	3.1249264262000365	3.1246262349619927	3.1243724841841694	0.0005841258035637747	30.47555030565936	30.51542269332663	30.506629287040262	30.499200762008748	0.017104367135913068	0.9176402831763502	0.9188408688505364	0.9185760931941896	0.918352415073692	0.000515024540811638	20.07	0.05	247.0	3.357867432709117	3.3750630994708746	3.360820726845142	3.3645837530083784	0.007507463543001723	37.86087433749993	38.44551564254467	37.96085982373854	38.089083267927705	0.25531980288898504	21.66	1.76	1541.5	1579.75	38.0	444.79936207238427	1503.25	wd	0
16	13.0	1900-01-01 05:34:16	1900-01-01 05:34:16	2028.0	2008.0	2018.0	10.0	3.1244187039311284	3.1253790536343824	3.1253616218432305	3.1250531264695804	0.00044866092230668467	30.500551134396357	30.528684559014806	30.528173740957783	30.519136478122977	0.013143477085599316	0.91839307573733	0.9192401929665404	0.9192248118750822	0.9189526935263176	0.0003957593518011642	20.09	0.05	212.0	3.3583652488593443	3.374976047460044	3.360976747097652	3.364772681139013	0.0072932157504093644	37.87771587410445	38.44254087760764	37.966146869704524	38.09546787380554	0.2480588138887848	21.81	1.8	1587.25	1579.75	8.0	459.1330832394895	1594.75	wd	0
17	14.0	1900-01-01 05:34:45	1900-01-01 05:34:45	2044.0	2070.0	2057.0	-13.0	3.123601815414315	3.125033560136566	3.124677053438279	3.12443747632972	0.0006085617638512223	30.476634010609192	30.518561342684897	30.50811777767666	30.501104376990252	0.01782070211182809	0.9176729142956268	0.9189353757932176	0.9186209126955732	0.9184097342614724	0.0005365938914403519	20.46	0.05	219.0	3.356723600722188	3.3737901989039445	3.3599978342939942	3.3635038779733755	0.007395334118468803	37.82219645967382	38.4020330205393	37.93298265018371	38.05240404346561	0.2513280873136673	22.02	1.84	1616.5	1626.25	10.0	469.33034474664004	1606.75	rw	1
19	16.0	1900-01-01 05:35:34	1900-01-01 05:35:35	2114.0	2094.0	2104.0	10.0	3.1225425340020223	3.1234007796959213	3.123832449950709	3.123258587882884	0.0005361185642747411	30.445638652928878	30.470749940178735	30.483385335306078	30.46659130947123	0.01568807752493274	0.9167396222463072	0.9174957407909036	0.917876201437107	0.9173705214914392	0.00047237906315339873	21.05	0.05	220.0	3.3483851495041366	3.367244011470524	3.3529949774249266	3.3562080461331965	0.008027329425566708	37.54103322452777	38.1789313109055	37.696298576710575	37.80542103738128	0.2716115801633087	22.75	1.9	1651.75	1644.25	8.0	481.5359209082953	1659.25	rw	1
20	17.0	1900-01-01 05:35:51	1900-01-01 05:35:51	2192.0	2223.0	2207.5	-15.5	3.123751526210947	3.1255917218101685	3.125786651525302	3.1250432998488065	0.0009168819433494725	30.48101635520413	30.534917007627282	30.540630358335463	30.51885457372229	0.026857136600285388	0.9178048697778	0.9194278563836822	0.9195998893973328	0.9189442051862716	0.0008086872981131277	20.87	0.08	236.0	3.3474497721128214	3.3632946425218924	3.3532331729338214	3.3546591958561787	0.006546761825583656	37.50958054782847	38.04475103947474	37.704332940289675	37.75288817586429	0.22116369798335336	23.17	1.96	1729.375	1741.0	12.0	508.58125656698166	1717.75	bdg	2
21	18.0	1900-01-01 05:36:09	1900-01-01 05:36:09	2243.0	2257.0	2250.0	-7.0	3.125304497297415	3.127744178784652	3.1268815821120106	3.1266434193980257	0.0010101328455673006	30.52649981352536	30.598044607095453	30.57273579839219	30.565760073004327	0.02962161294575369	0.9191744087411696	0.9213286728634902	0.9205666068088206	0.9203565628044936	0.0008919276278543613	20.51	0.09	232.0	3.346250061093037	3.362503639260916	3.3510338120829557	3.3532625041456363	0.006820068525927822	37.46926520263818	38.017914456645705	37.63019161052043	37.705790423268105	0.2302757569341509	23.41	2.01	1761.25	1766.5	5.0	519.5397753059914	1756.0	bdg	2
22	19.0	1900-01-01 05:36:34	1900-01-01 05:36:34	2418.0	2432.0	2425.0	-7.0	3.1271051085768247	3.1278816452646234	3.1282143538731466	3.1277337025715317	0.00046477346609758515	30.57929278231029	30.602079198910516	30.611845545002232	30.597739175407682	0.013639341204114324	0.92076404221258	0.9214501572645444	0.9217442288236568	0.9213194761002602	0.0004106901696392832	20.88	0.11	250.0	3.3473724337325472	3.361857525847442	3.352092490449679	3.3537741500098885	0.006031885142119666	37.506980780799644	37.99600295788598	37.6658679354652	37.72295055805028	0.20368192813216596	23.85	2.15	1892.5	1897.75	5.0	565.152026007162	1887.25	bdg	2
25	22.0	1900-01-01 05:37:35	1900-01-01 05:37:35	2559.0	2536.0	2547.5	11.5	3.1233026433793776	3.1285172769096308	3.1254339780202782	3.1257512994364287	0.002140657278278515	30.467877884922892	30.62073937082046	30.530294090553202	30.539637115432182	0.06275416349066792	0.9174092611844044	0.922012028182832	0.9192886570947304	0.9195699821539888	0.0018895720595200891	22.07	0.15	266.0	3.3365915670157125	3.350928755464645	3.3382940186288415	3.341938113703067	0.006395222948292139	37.145751021906655	37.62665254440354	37.20263941961453	37.32501432864157	0.21455113198565684	25.21	2.28	1984.375	1975.75	9.0	597.133324334901	1993.0	bdg	2
29	26.0	1900-01-01 05:39:04	1900-01-01 05:39:05	2706.0	2657.0	2681.5	24.5	3.117805135738893	3.1152239602828407	3.1178930705212817	3.1169740555143384	0.0012380248034596895	30.30727602057305	30.232065754786092	30.309840458155232	30.28306074450479	0.03607409797750544	0.9125734259393466	0.9103087918670394	0.9126506429610409	0.9118442869224758	0.0010862164965487117	25.67	0.09	293.0	3.3104281853337176	3.323884294470312	3.3160491794784437	3.3167872197608252	0.005518166716570408	36.27876654467555	36.72296107463953	36.463880831449934	36.48853615025501	0.18217776789263607	27.9	2.4	2084.875	2066.5	18.0	632.2597791108097	2103.25	bdg	2
32	29.0	1900-01-01 05:40:07	1900-01-01 05:40:08	2745.0	2734.0	2739.5	5.5	3.1139769105307664	3.1124428893316587	3.1158571778899486	3.1140923259174578	0.0013962645698275546	30.19577385350801	30.15117030301095	30.250504911698943	30.19914968940597	0.040623378505539036	0.9092160171597148	0.9078729728406364	0.9108640078681068	0.9093176659561526	0.0012231985372379488	26.94	0.08	279.0	3.3027904984880765	3.307405563836987	3.304421685460748	3.3048725825952707	0.001910879067012523	36.028242697464655	36.179483116212936	36.08165010834526	36.09645864067429	0.06262526400792638	29.24	2.4	2128.375	2124.25	4.0	647.1395267106236	2132.5	bdg	2
