# Supplementary material for: Nonlinearity of the post-spinel transition and its expression in slabs and plumes worldwide
Source: Nat Commun. 2025 Jan 26;16:1039. doi: 10.1038/s41467-025-56231-z (PMC11762276; doi:10.1038/s41467-025-56231-z)
Supplement: Supplementary file 10 — Supplementary Data 7 [file 41467_2025_56231_MOESM10_ESM.zip › MLPD-main/data/new/d13-s1-kcl-phase.csv]

	dt_xrd	dt_temp	temp_us	temp_ds	exp_t	temp	t_err	w_a_200	w_a_110	w_a_mean	w_a_std	w_v_200	w_v_110	w_v_mean	w_v_std	w_v_200_jbar	w_v_110_jbar	w_v_jbar_mean	w_v_jbar_std	p_w	p_w_err	t_err_corrected	kcl_a_110	kcl_a_200	kcl_a_211	kcl_a_mean	kcl_a_std	kcl_v_110	kcl_v_200	kcl_v_211_ang3	kcl_v_mean	kcl_v_std	p_kcl_corrected	p_kcl_err_corrected	temp_kcl	temp_kcl_ds	temp_kcl_err	temp_kcl_err_corrected	temp_kcl_us	phase	phase_num
6	2019-07-01 11:02:40.890	2019-07-01 11:02:53.352	1771.0	1621.0	5.0	1696.0	75.0	3.124567491195017	3.124079976438007	3.1243237338165115	0.00024375737850501625	30.504908722246853	30.490632244334932	30.497770483290893	0.007138238955958443	0.9185242857764924	0.9180944109718552	0.9183093483741736	0.00021493740231859348	19.03	0.02	245.0	3.3612116253819853	3.3787108172059424	3.3798438407293663	3.3732554277724316	0.008528806778256197	37.97410709731964	38.57030443072178	38.609120169353076	38.38451056579817	0.2906314052722427	20.24	1.56	1345.75	1289.5	56.0	379.3698632271678	1402.0	rw	1
7	2019-07-01 11:03:11.961	2019-07-01 11:03:24.687	1903.0	1753.0	5.0	1828.0	75.0	3.1270833545853782	3.1266610823808394	3.1268722184831086	0.00021113610226941584	30.578654603845354	30.566268519909485	30.57246156187743	0.0061930419679310225	0.9207448262095412	0.9203718724988994	0.9205583493542204	0.0001864768553209717	18.69	0.05	258.0	3.3595785345999603	3.375695715872491	3.380844543678873	3.3720395980504416	0.009058557047809656	37.918783263125746	38.46713819187534	38.643424447412954	38.34311530080468	0.3085584435439889	20.7	1.69	1444.75	1388.5	56.0	413.3879390173352	1501.0	rw	1
8	2019-07-01 11:03:46.828	2019-07-01 11:03:49.566	1954.0	1798.0	5.0	1876.0	78.0	3.129190644883872	3.1283713080081097	3.12878097644599	0.0004096684378809279	30.64051563703129	30.616453506220733	30.62848457162601	0.012031065405283314	0.9226075054865676	0.9218829777812636	0.9222452416339156	0.0003622638526519784	18.24	0.07	266.0	3.358505243186382	3.3729628326465204	3.3741682842829746	3.3685454533719588	0.007116536790690552	37.88245289881437	38.37378755765308	38.41494509288615	38.2237285164512	0.2419025576158953	21.11	1.68	1480.75	1422.25	58.0	426.04315289064317	1539.25	wd	0
9	2019-07-01 11:04:05.080	2019-07-01 11:04:07.448	2067.0	1887.0	5.0	1977.0	90.0	3.1296188135188405	3.130250833020379	3.12993482326961	0.00031600975076928606	30.65309502682922	30.67166974886039	30.6623823878448	0.009287361015582364	0.9229862797728589	0.9235455777351153	0.923265928753987	0.0002796489811282554	18.27	0.09	288.0	3.3592827471089386	3.3727572856431602	3.3727005805438965	3.368246871098665	0.0063386351340782975	37.90876869058748	38.36677253545484	38.364837422830256	38.21345954962418	0.2154504209798861	21.42	1.75	1556.5	1489.0	68.0	453.50983726927024	1624.0	wd	0
11	2019-07-01 11:04:33.751	2019-07-01 11:04:35.273	2139.0	1963.0	5.0	2051.0	88.0	3.1330003031669023	3.1318178628559137	3.1324090830114084	0.0005912201554938433	30.75256256437693	30.71775629827883	30.735159431327876	0.0174031330490525	0.925981317381915	0.92493327619617	0.9254572967890424	0.0005240205928725428	17.75	0.12	293.0	3.3612200879458527	3.3723531646274663	3.371100326452068	3.3682245263417965	0.004979224759293948	37.97439392167188	38.352982962053254	38.31025413414466	38.212543672623255	0.1692983876518337	21.62	1.79	1612.0	1546.0	66.0	472.29486552364716	1678.0	wd	0
13	2019-07-01 11:05:04.450	2019-07-01 11:05:05.905	2162.0	2007.0	5.0	2084.5	77.5	3.1311859541360407	3.1304510049071825	3.1308184795216114	0.0003674746144290975	30.699166230809087	30.67755425999422	30.68836024540165	0.010805985407435159	0.9243735161719506	0.923722764509728	0.9240481403408394	0.000325375831111252	18.42	0.11	286.0	3.3635732364094024	3.3721745837372814	3.369441651629907	3.3683964905921964	0.0035884133132219834	38.054205976551756	38.346890408734886	38.25373283183485	38.21827640570717	0.12208989263625995	21.7	1.8	1637.125	1579.0	58.0	479.9064213794706	1695.25	wd	0
14	2019-07-01 11:05:15.978	2019-07-01 11:05:17.603	2200.0	2063.0	5.0	2131.5	68.5	3.1329127497542535	3.1323325043031143	3.132622627028683	0.00029012272556983015	30.749984444717967	30.73290203392339	30.741443239320677	0.008541205397285978	0.9259036883832524	0.9253893249633424	0.9256465066732974	0.00025718170995514544	18.01	0.13	282.0	3.3655981784950066	3.374151101115119	3.368957594913806	3.3695689581746433	0.003518375109235804	38.12297566644917	38.41435820417829	38.23724851350769	38.258194128045055	0.11987489283867693	21.74	1.84	1672.375	1621.0	51.0	491.2892702179135	1723.75	wd	0
15	2019-07-01 11:05:30.313	2019-07-01 11:05:31.779	2232.0	2074.0	5.0	2153.0	79.0	3.133706412604435	3.1321194848253566	3.132912948714896	0.0007934638895394919	30.77336010692236	30.726632334085316	30.749996220503835	0.023363886418522384	0.9266075460353552	0.925200539885562	0.9259040429604586	0.0007035030748965276	18.01	0.14	294.0	3.361680345655867	3.374463663558503	3.3688019945068217	3.3683153345737304	0.0052301008637705825	37.989995757194144	38.425034665533815	38.23195062256968	38.21566034843254	0.17797704480436394	21.9	1.89	1688.5	1629.25	59.0	497.7464942116619	1747.75	wd	0
16	2019-07-01 11:05:49.844	2019-07-01 11:05:51.332	2220.0	2092.0	5.0	2156.0	64.0	3.1340372626295068	3.13412304405255	3.1340801533410283	4.289071152197009e-05	30.783108092777123	30.785635846157245	30.784371969467177	0.001263876690064336	0.9269010647548019	0.9269771771893366	0.9269391209720692	3.8056217267268266e-05	17.64	0.14	280.0	3.3604780599619906	3.374353842894521	3.3682422627555213	3.367691388537344	0.005678141409584767	37.9492496210465	38.42128320227134	38.2128968924964	38.194476571938075	0.19314658786888747	21.96	1.9	1690.75	1642.75	48.0	497.34084703048467	1738.75	wd	0
17	2019-07-01 11:06:00.592	2019-07-01 11:06:02.100	2356.0	2211.0	5.0	2283.5	72.5	3.13435887989431	3.1348408227795113	3.1345998513369104	0.0002409714426003795	30.792586022568322	30.806792324680572	30.799689173624444	0.007103151056123025	0.9271864518959791	0.9276142136578645	0.9274003327769218	0.0002138808809425963	18.0	0.16	301.0	3.3628736682838656	3.3722069529477428	3.3682364388812513	3.3677723533709534	0.003824402539386306	38.03046696043484	38.347994684729635	38.21269867630095	38.197053440488475	0.1301013553008504	22.31	1.99	1786.375	1732.0	54.0	530.999644097103	1840.75	wd	0
20	2019-07-01 11:06:35.800	2019-07-01 11:06:37.259	2350.0	2259.0	5.0	2304.5	45.5	3.1359176490170784	3.134377662808264	3.1351476559126707	0.0007699931044071738	30.8385498785651	30.793139607510376	30.815844743037733	0.02270513552736197	0.9285704559716964	0.927203120728466	0.9278867883500812	0.0006836676216153138	17.91	0.16	276.0	3.3700748822228266	3.372113997470062	3.368766515138228	3.370318464943705	0.0013774151872060006	38.27530434643996	38.344823564492074	38.230742687655656	38.28362353286257	0.04694335779775203	22.16	1.98	1802.125	1768.0	34.0	534.8020061492383	1836.25	wd	0
21	2019-07-01 11:06:50.791	2019-07-01 11:06:52.327	2393.0	2277.0	5.0	2335.0	58.0	3.1366559220295924	3.136445095596053	3.1365505088128227	0.00010541321676971194	30.86033549164995	30.85411319248491	30.85722434206743	0.0031111495825228985	0.9292264361249618	0.9290390783148302	0.929132757219896	9.367890506578602e-05	17.59	0.18	292.0	3.36203026716162	3.3713232124985257	3.368524630638317	3.367292703432821	0.0038925520110769923	38.00186027041847	38.31785347990154	38.2225081364636	38.180740628927865	0.13234127757219766	22.49	2.03	1825.0	1781.5	44.0	543.4539998932752	1868.5	wd	0
22	2019-07-01 11:06:59.760	2019-07-01 11:07:01.197	2407.0	2316.0	5.0	2361.5	45.5	3.135687359012351	3.135697438759035	3.1356923988856935	5.039873341994294e-06	30.83175637592122	30.832053705269626	30.831905040595426	0.00014866467420482363	0.9283658988225272	0.9283748516186124	0.92837037522057	4.476398042629892e-06	17.98	0.17	282.0	3.3647965443729664	3.3710190335275034	3.3684450209957486	3.3680868662987398	0.0025529132260778825	38.095741221338685	38.307482685184226	38.21979821865258	38.20767404172517	0.08686717303826015	22.5	2.04	1844.875	1810.75	34.0	549.6299011892002	1879.0	wd	0
