# Supplementary material for: Nonlinearity of the post-spinel transition and its expression in slabs and plumes worldwide
Source: Nat Commun. 2025 Jan 26;16:1039. doi: 10.1038/s41467-025-56231-z (PMC11762276; doi:10.1038/s41467-025-56231-z)
Supplement: Supplementary file 10 — Supplementary Data 7 [file 41467_2025_56231_MOESM10_ESM.zip › MLPD-main/data/new/d13-s2-kcl-phase.csv]

	dt_xrd	dt_temp	temp_us	temp_ds	exp_t	temp	t_err	w_a_200	w_a_110	w_a_mean	w_a_std	w_v_200	w_v_110	w_v_mean	w_v_std	w_v_200_jbar	w_v_110_jbar	w_v_jbar_mean	w_v_jbar_std	p_w	p_w_err	t_err_corrected	kcl_a_110	kcl_a_200	kcl_a_211	kcl_a_mean	kcl_a_std	kcl_v_110	kcl_v_200	kcl_v_211_ang3	kcl_v_mean	kcl_v_std	p_kcl_corrected	p_kcl_err_corrected	temp_kcl	temp_kcl_ds	temp_kcl_err	temp_kcl_err_corrected	temp_kcl_us	phase	phase_num
6	2019-07-01 12:04:43.787	2019-07-01 12:04:57.965	1777.0	1794.0	5.0	1785.5	-8.5	3.1260602999080875	3.125870611793978	3.1259654558510332	9.484405705473264e-05	30.548652139773296	30.543091436482488	30.54587178812789	0.0027803516454021353	0.9198414308860462	0.9196739941936402	0.9197577125398432	8.37183462030211e-05	18.83	0.03	187.0	3.3650766804112915	3.364666930057312	3.3699823759309733	3.3665753287998585	0.00241494671485355	38.105256993008325	38.0913389671524	38.27215253877165	38.15624949964413	0.08215255613867789	21.02	1.49	1412.875	1419.25	6.0	398.556831933979	1406.5	rw	1
7	2019-07-01 12:05:26.547	2019-07-01 12:05:28.929	1918.0	1888.0	5.0	1903.0	15.0	3.128521269462459	3.1276245280404757	3.1280728987514674	0.0004483707109914637	30.620856603744024	30.59453318939617	30.60769489657009	0.013161707173928505	0.9220155581487258	0.9212229416035259	0.9216192498761261	0.00039630827259989904	18.59	0.05	205.0	3.3619120291294484	3.363319262630462	3.3654051741970545	3.363545488652321	0.0014350143496520162	37.9978509901919	38.04558653519303	38.11641741811593	38.05328498116696	0.048709677412714716	21.59	1.59	1501.0	1489.75	11.0	429.24935643516113	1512.25	rw	1
8	2019-07-01 12:05:48.745	2019-07-01 12:05:51.156	2051.0	1982.0	5.0	2016.5	34.5	3.1293880101866285	3.128251446893765	3.128819728540197	0.0005682816464316343	30.646313707614016	30.61293450421699	30.629624105915504	0.016689601698514522	0.9227820894753076	0.9217770181525508	0.9222795538139292	0.0005025356613784226	18.8	0.08	236.0	3.3645745760094745	3.363765094367837	3.3652365117320016	3.3645253940364377	0.0006017094618642406	38.088202437277005	38.06071817492995	38.110686916375094	38.08653584286069	0.02043366394154872	21.83	1.7	1586.125	1560.25	26.0	459.4089308897357	1612.0	rw	1
10	2019-07-01 12:07:01.671	2019-07-01 12:07:03.144	2065.0	2039.0	5.0	2052.0	13.0	3.1302304017256337	3.1297956154491717	3.1300130085874027	0.00021739313823077036	30.671069166477547	30.658290387222337	30.664679776849944	0.006389389627603492	0.9235274937765868	0.92314271573331	0.9233351047549484	0.0001923890216384838	18.55	0.08	218.0	3.363055910739719	3.3646501958114032	3.365991079793624	3.364565728781582	0.001199765352918511	38.036650191191015	38.09077062561112	38.136328700166246	38.08791650565613	0.04074359490291325	21.92	1.73	1612.75	1603.0	10.0	468.0279779297387	1622.5	rw	1
11	2019-07-01 12:07:17.269	2019-07-01 12:07:18.754	2208.0	2138.0	5.0	2173.0	35.0	3.1320082794133803	3.1310380272567664	3.131523153335073	0.0004851260783069744	30.72335961747304	30.694815466544423	30.709087542008728	0.014272075464310419	0.9251019960834416	0.9242425115957632	0.9246722538396024	0.00042974224383912624	18.55	0.11	252.0	3.363076211874917	3.364466836425305	3.3668251146275106	3.3647893876425776	0.0015473843366411574	38.037339021700994	38.08454360113322	38.16468430869698	38.0955223105104	0.05256490955453137	22.24	1.85	1703.5	1677.25	26.0	500.12535678567633	1729.75	bdg	2
12	2019-07-01 12:07:30.515	2019-07-01 12:07:31.978	2221.0	2229.0	5.0	2225.0	-4.0	3.1339725130465887	3.131715109609207	3.1328438113278976	0.0011287017186909498	30.78120018416256	30.71473289866961	30.747966541416087	0.03323364274647567	0.9268436162827064	0.9248422395046012	0.9258429278936536	0.0010006883890524845	18.33	0.12	226.0	3.3608599235258447	3.3642225025567742	3.3667954621822007	3.363959296088273	0.002430310408030152	37.9621880323902	38.076246891520725	38.16367594068665	38.067370288199186	0.08249622157940055	22.45	1.91	1742.5	1745.5	3.0	513.0090764304273	1739.5	bdg	2
15	2019-07-01 12:09:25.201	2019-07-01 12:09:26.795	2219.0	2265.0	5.0	2242.0	-23.0	3.1332767737216263	3.1339410402924397	3.1336089070070328	0.0003321332854067105	30.76070453134387	30.780272837723174	30.770488684533518	0.009784153189649205	0.9262264777415548	0.9268156932283004	0.9265210854849276	0.000294607743372699	18.15	0.13	247.0	3.3596881049683525	3.365336331059812	3.370445939488301	3.3651567918388223	0.00439370205624347	37.92249347008919	38.11407832376435	38.28794848110785	38.108173424987136	0.14925479811793715	22.4	1.95	1755.25	1772.5	17.0	517.709945939809	1738.0	bdg	2
16	2019-07-01 12:09:43.904	2019-07-01 12:09:45.386	2305.0	2322.0	5.0	2313.5	-8.5	3.1342849302527496	3.1340557161361247	3.1341703231944376	0.00011460705831223271	30.79040658454357	30.78365185749922	30.78702922102139	0.003377363522174548	0.927120827482108	0.9269174378935501	0.9270191326878291	0.00010169479427907246	18.27	0.13	240.0	3.3587147121825915	3.365403192168648	3.3663306356497245	3.363482846666988	0.003392773467102953	37.88954149365141	38.116350073079865	38.147871262039054	38.05125427625677	0.1150700203697108	22.74	2.0	1808.875	1815.25	6.0	536.0995040859951	1802.5	bdg	2
17	2019-07-01 12:09:59.129	2019-07-01 12:10:00.582	2343.0	2375.0	5.0	2359.0	-16.0	3.135312883700716	3.133625498267098	3.134469190983907	0.0008436927168087305	30.82071156997288	30.770976403965072	30.795843986968976	0.024867583003905125	0.9280333319367317	0.9265357710605051	0.9272845514986184	0.0007487804381132722	18.37	0.15	252.0	3.358912139456911	3.365526253557945	3.3641850358380734	3.362874476284309	0.002854797259975394	37.89622339663167	38.120531583214365	38.07497476150312	38.03057658044972	0.0968054389058872	22.91	2.04	1843.0	1855.0	12.0	548.0570134575416	1831.0	bdg	2
18	2019-07-01 12:10:17.568	2019-07-01 12:10:19.140	2390.0	2432.0	5.0	2411.0	-21.0	3.134057883694029	3.13308907226095	3.1335734779774898	0.0004844057165394045	30.78371572878941	30.755176628407174	30.76944617859829	0.014269550191119862	0.9269193611030812	0.9260600286909118	0.9264896948969964	0.00042966620608470013	18.88	0.15	262.0	3.353609067494067	3.365813898908024	3.3649061659895527	3.361443044130548	0.005551839768251946	37.7170142318161	38.130306694172894	38.09946470304501	37.98226187634466	0.1879805695635354	23.17	2.13	1882.0	1897.75	16.0	561.7083228865315	1866.25	bdg	2
21	2019-07-01 12:10:57.985	2019-07-01 12:10:59.456	2389.0	2444.0	5.0	2416.5	-27.5	3.1373524588559225	3.1336075618214982	3.1354800103387106	0.0018724485172116891	30.880898920695802	30.77044802035432	30.82567347052506	0.05522545017074343	0.929845615456047	0.9265198610578524	0.9281827382569496	0.0016628771990973013	18.28	0.19	269.0	3.359916414610197	3.3664668460726754	3.3630651269244027	3.3631494625357585	0.0026748672811517204	37.93022513357335	38.15250213329949	38.036962901204966	38.039896722692596	0.09076791515803634	23.05	2.1	1886.125	1906.75	21.0	563.3057036647598	1865.5	bdg	2
22	2019-07-01 12:11:10.621	2019-07-01 12:11:12.111	2424.0	2450.0	5.0	2437.0	-13.0	3.1360284740240227	3.1345441382470267	3.1352863061355247	0.0007421678884977911	30.84181954665381	30.798046393726395	30.819932970190106	0.02188657646370729	0.9286689079806256	0.9273508675172064	0.9280098877489158	0.0006590202317096061	18.43	0.16	257.0	3.360129245514167	3.3657462278048746	3.3643338941469163	3.3634031224886525	0.002385703868659072	37.93743355885276	38.12800686288379	38.0800292044809	38.048489875405814	0.08093451266798263	23.09	2.11	1901.5	1911.25	10.0	568.3460851453101	1891.75	bdg	2
23	2019-07-01 12:11:25.815	2019-07-01 12:11:27.390	2457.0	2527.0	5.0	2492.0	-35.0	3.1379053948626257	3.1338589826869896	3.135882188774808	0.0020232060878180307	30.89722941340464	30.777855093433384	30.837542253419013	0.059687159985628575	0.9303373380928311	0.9267428932449536	0.9285401156688924	0.0017972224239387047	18.47	0.22	284.0	3.360128783712236	3.3659289505705647	3.3653842599036867	3.363813998062162	0.002615310763475438	37.93741791697436	38.134216986246585	38.11570679968453	38.06244723430182	0.08873144649322245	23.2	2.17	1942.75	1969.0	26.0	583.1760781487868	1916.5	bdg	2
