# Supplementary material for: Nonlinearity of the post-spinel transition and its expression in slabs and plumes worldwide
Source: Nat Commun. 2025 Jan 26;16:1039. doi: 10.1038/s41467-025-56231-z (PMC11762276; doi:10.1038/s41467-025-56231-z)
Supplement: Supplementary file 10 — Supplementary Data 7 [file 41467_2025_56231_MOESM10_ESM.zip › MLPD-main/data/new/d14-s1-kcl-phase.csv]

	dt_xrd	dt_temp	temp_us	temp_ds	exp_t	temp	t_err	w_a_110	w_a_200	w_a_211	w_a_220	w_a_310	w_a_mean	w_a_std	w_v_110	w_v_200	w_v_211	w_v_220	w_v_310	w_v_mean	w_v_std	w_v_110_jbar	w_v_200_jbar	w_v_211_jbar	w_v_220_jbar	w_v_310_jbar	w_v_jbar_mean	w_v_jbar_std	p_w	p_w_err	t_err_corrected	kcl_a_110	kcl_a_200	kcl_a_211	kcl_a_220	kcl_a_mean	kcl_a_std	kcl_v_110	kcl_v_200	kcl_v_211_ang3	kcl_v_220_ang3	kcl_v_mean	kcl_v_std	p_kcl_corrected	p_kcl_err_corrected	temp_kcl	temp_kcl_ds	temp_kcl_err	temp_kcl_err_corrected
15	2019-07-01 09:03:57.012	2019-07-01 09:04:17.089	1422.0	1384.0	5.0	1403.0	19.0	3.1110069645934386	3.113046697566891	3.113082839223362	3.1129733888363083	3.11254236214561	3.112530450473122	0.0007860012595835204	30.109458848165502	30.168721523366127	30.16977228842115	30.166590255692945	30.154061264595747	30.153720836048297	0.02283651097785215	0.9066170115584882	0.908401452446592	0.908433091722437	0.9083372784759328	0.9079600217300156	0.9079497711866932	0.0006876234289552669	22.04	0.05	159.0	3.319890331238437	3.3382365946258767	3.322654438782554	3.3277591681667187	3.327135133203397	0.00700349275995049	36.59074168091761	37.20071961771892	36.682213055424455	36.851542071459626	36.831304106380145	0.2329033153841604	23.38	1.29	1126.0	1111.75	14.0	299.338871515211
17	2019-07-01 09:05:36.382	2019-07-01 09:05:55.468	1535.0	1492.0	5.0	1513.5	21.5	3.1110069645934386	3.112387718440356	3.112828008400811	3.112514460928916	3.1122435139350153	3.1121961332597072	0.0006250872939999071	30.109458848165502	30.14956696038369	30.16236398067986	30.153250357602825	30.145376445885038	30.144003318543387	0.01815919419120031	0.9066170115584882	0.9078246950649196	0.9082100223587868	0.9079356047493492	0.9076985157220488	0.9076571698907184	0.0005467861263451587	22.59	0.04	173.0	3.322609083681953	3.3376963222787683	3.3249022844471723	3.330134228784354	3.328835479798062	0.005797398396269045	36.68071091057262	37.18266044166269	36.75671230071746	36.930502528696366	36.88764654541228	0.19289632428093986	23.52	1.33	1208.875	1192.75	16.0	328.12524785704926
21	2019-07-01 09:07:53.749	2019-07-01 09:08:04.469	1861.0	1823.0	5.0	1842.0	19.0	3.1170512099011125	3.1165613057419748	3.117401364187639	3.1167338347824436	3.116938117876821	3.1169371664979977	0.0002867407862346406	30.285295255941488	30.271017761609144	30.295502708315787	30.27604534001347	30.28199896641805	30.281972006459583	0.00835757694653936	0.9119115696355676	0.9114816642257956	0.9122189232155132	0.9116330481523978	0.9118123160364896	0.9118115042531528	0.0002516525279764103	22.19	0.0	203.0	3.3253763640198697	3.3325635899420862	3.3265573663547734	3.331668628638752	3.3290414872388703	0.003118936684362093	36.77243735641233	37.01138484858827	36.811630297260066	36.981574588354896	36.8942567726539	0.10369485488721823	24.42	1.56	1455.25	1441.0	14.0	413.4598990531005
22	2019-07-01 09:08:21.718	2019-07-01 09:08:31.069	1941.0	1884.0	5.0	1912.5	28.5	3.118062046907142	3.118542065384682	3.1196623166662882	3.118986952585409	3.1184479620152463	3.1187402687117536	0.0005469438625527937	30.31476871395845	30.328771536109482	30.361467633351587	30.341753378543558	30.326026067158104	30.334557465824236	0.015961169897500974	0.9127990362141728	0.9132206710511176	0.9142051735664484	0.9136115634697248	0.9131380030473992	0.9133948894697724	0.00048060206682631375	21.84	0.01	220.0	3.326223348023169	3.3309311738807605	3.3269524478597945	3.3315744859417147	3.32892036392636	0.0023576635029314693	36.800542686186134	36.957022745123616	36.824747751777785	36.97843972065016	36.890188225934416	0.07838041485189208	24.62	1.61	1508.125	1486.75	21.0	432.09322001305463
24	2019-07-01 09:09:27.938	2019-07-01 09:09:30.298	1992.0	1943.0	5.0	1967.5	24.5	3.1225742231837312	3.121781502164676	3.1219825177770923	3.121550334492297	3.1234822605138968	3.1222741676263386	0.0006929985656705586	30.44656559674755	30.42338327596916	30.42926065926628	30.416625229078427	30.47313469312017	30.437793890836314	0.020270714013851356	0.91676753317752	0.916069497171922	0.9162464693223512	0.9158660076204508	0.9175675473815156	0.9165034109347521	0.0006103654753168692	20.83	0.04	221.0	3.3279594581257657	3.331793397065129	3.3264604238959463	3.3302049612920963	3.3291045600947338	0.002045937548264337	36.85819649360928	36.98572953848217	36.808412099977325	36.93285580549561	36.896298484391096	0.0680259682566933	24.76	1.66	1549.375	1531.0	18.0	446.27137991501314
25	2019-07-01 09:09:43.038	2019-07-01 09:09:45.417	2100.0	2057.0	5.0	2078.5	21.5	3.123177917682188	3.1210090529439376	3.123011817697112	3.123329026251424	3.123158038659516	3.122737170646836	0.0008698853587967954	30.464227925895816	30.400805106198035	30.45936764688169	30.46864998773096	30.463646215305875	30.45133937640248	0.02543775087693485	0.917299358347488	0.915389652578647	0.9171530119233507	0.9174325097437356	0.9172818426319348	0.9169112750450312	0.0007659485943309094	21.13	0.05	229.0	3.3303452557287043	3.3319035504068015	3.326980816506181	3.3295300156483347	3.3296899095725068	0.0017814625758557129	36.9375237096144	36.989398046021954	36.82568976447994	36.9104043781087	36.91575397455625	0.05924008513112049	25.01	1.77	1632.625	1616.5	16.0	475.0948952906672
28	2019-07-01 09:10:45.935	2019-07-01 09:10:47.458	2133.0	2083.0	5.0	2108.0	25.0	3.122391468137353	3.1248845767020392	3.123165930636976	3.123833212578411	3.124775316562996	3.123810100923555	0.0009501734492143037	30.44122006694766	30.514196707964807	30.46387715368345	30.483407661228	30.510996075694994	30.482739533103786	0.02781398163486277	0.9166065755104691	0.9188039535678488	0.91728879634913	0.91787687368634	0.9187075802760476	0.9178567558779672	0.0008374985759957293	20.88	0.06	236.0	3.327795414539991	3.3315138897785763	3.3309065606985326	3.3299263707341953	3.330035558937824	0.0014119379526763985	36.85274625953133	36.97642201627058	36.9562034938394	36.92358765146132	36.92723985527565	0.04695852350373488	25.06	1.79	1654.75	1636.0	19.0	482.8856366936171
29	2019-07-01 09:11:01.722	2019-07-01 09:11:03.175	2167.0	2117.0	5.0	2142.0	25.0	3.1250381112706043	3.125693774431338	3.124941972081555	3.125482705997781	3.124775316562996	3.1251863760688545	0.00034523910606805685	30.518694679747934	30.537908060529794	30.51587811989448	30.53172208681385	30.510996075694994	30.523039804536214	0.010116010108470906	0.9189393906660928	0.9195179190931306	0.9188545820652444	0.9193316550678552	0.9187075802760476	0.9190702254336742	0.000304600188920266	20.55	0.07	239.0	3.334194919538841	3.331166848030529	3.3309065606985326	3.3279377678767816	3.3310515240361718	0.00221420000786252	37.065764001168105	36.964867786693844	36.9562034938394	36.857475819341566	36.961077775260726	0.0737066719691003	25.07	1.83	1680.25	1661.5	19.0	491.73820588296786
32	2019-07-01 09:11:52.138	2019-07-01 09:11:53.580	2269.0	2134.0	5.0	2201.5	67.5	3.1259776835832938	3.1258684369680365	3.1264350737071545	3.126387527051093	3.126808766980061	3.126295497657928	0.00033905247341768017	30.546230160899988	30.543027685416337	30.559640610187344	30.558246383289895	30.570600022642736	30.555548972487262	0.009941574464853869	0.9197685033964076	0.9196720746041394	0.920172301469228	0.920130320315413	0.92050229709681	0.9200490993763996	0.00029934780883852854	20.42	0.1	288.0	3.3366532719203392	3.3317874537176646	3.3379154665005	3.3306385795626765	3.3342486929252946	0.0030950704969094907	37.14781191311845	36.98553161025835	37.189984864925755	36.94728450875885	37.06765322426535	0.10322673208175456	24.94	1.91	1724.875	1674.25	51.0	509.4353033322779
36	2019-07-01 09:12:40.387	2019-07-01 09:12:41.965	2258.0	2172.0	5.0	2215.0	43.0	3.125642028902841	3.1271495615964984	3.1266701444327065	3.1269335110124934	3.1274140271340767	3.1267618546157228	0.000611151699676813	30.536391430163	30.58059689059587	30.566534292795865	30.574259010780324	30.588356223327125	30.56922756953244	0.017921763566903757	0.9194722522846466	0.9208033098315228	0.9203798751076878	0.9206124718066032	0.9210369488048424	0.9204609715670604	0.0005396369230286853	20.32	0.09	264.0	3.3350216800196923	3.332000082196686	3.33857254623006	3.3306733611448567	3.334066917397824	0.0030413933742901803	37.09334376987365	36.99261310569813	37.21195210425869	36.9484420331211	37.0615877532379	0.10146100067816773	24.99	1.91	1735.0	1702.75	32.0	511.39637268952146
38	2019-07-01 09:12:56.579	2019-07-01 09:12:58.098	2272.0	2199.0	5.0	2235.5	36.5	3.1277682552724206	3.1253052875167824	3.127430952163694	3.128429202151417	3.1280475530507403	3.127396250031011	0.0010957100054410037	30.59875121774725	30.526522969001075	30.588852842865467	30.61815331673708	30.606949005146515	30.58784587029948	0.032136925462498925	0.921349949407871	0.9191751059688518	0.9210519023689034	0.9219341602730624	0.9215967905600416	0.9210215817157459	0.0009676654592303322	20.19	0.1	260.0	3.3359258790681268	3.3317926302452516	3.3309065606985326	3.3312990634523554	3.332481033366067	0.0020135092392061103	37.123522458555925	36.985704001437114	36.9562034938394	36.9692694151256	37.00867484223952	0.0671261212004761	25.19	1.92	1750.375	1723.0	27.0	516.4430191524037
40	2019-07-01 09:13:16.249	2019-07-01 09:13:17.676	2425.0	2299.0	5.0	2362.0	63.0	3.1292771536854675	3.1290961390719016	3.1284020392966454	3.1306791929064586	3.128482124012163	3.1291873297945267	0.0008192723583230772	30.643056946784576	30.637739565179494	30.617355789437823	30.684263286904372	30.61970719277434	30.640424556216125	0.02407218359010806	0.9226840261130456	0.9225239160079642	0.921910146164395	0.92392477803506	0.9219809485749156	0.922604762979076	0.0007248304015760207	20.12	0.14	299.0	3.3358155626275385	3.3405908867454683	3.3309065606985326	3.3310790789590783	3.334598022257654	0.003981415568069553	37.1198396434274	37.279482587193954	36.9562034938394	36.96194602973435	37.07936793854878	0.13289207708546072	25.35	2.07	1845.25	1798.0	47.0	550.7168402409718
[truncated: 3 more columns]
