# Supplementary material for: Nonlinearity of the post-spinel transition and its expression in slabs and plumes worldwide
Source: Nat Commun. 2025 Jan 26;16:1039. doi: 10.1038/s41467-025-56231-z (PMC11762276; doi:10.1038/s41467-025-56231-z)
Supplement: Supplementary file 10 — Supplementary Data 7 [file 41467_2025_56231_MOESM10_ESM.zip › MLPD-main/data/new/d14-s2-kcl-phase.csv]

	dt_xrd	dt_temp	temp_us	temp_ds	exp_t	temp	t_err	w_a_110	w_a_200	w_a_211	w_a_220	w_a_310	w_a_mean	w_a_std	w_v_110	w_v_200	w_v_211	w_v_220	w_v_310	w_v_mean	w_v_std	w_v_110_jbar	w_v_200_jbar	w_v_211_jbar	w_v_220_jbar	w_v_310_jbar	w_v_jbar_mean	w_v_jbar_std	p_w	p_w_err	t_err_corrected	kcl_a_110	kcl_a_200	kcl_a_211	kcl_a_mean	kcl_a_std	kcl_v_110	kcl_v_200	kcl_v_211_ang3	kcl_v_mean	kcl_v_std	p_kcl_corrected	p_kcl_err_corrected	temp_kcl	temp_kcl_ds	temp_kcl_err	temp_kcl_err_corrected	temp_kcl_us	phase
4	2019-07-01 09:34:04.619	2019-07-01 09:34:23.591	1337.0	1260.0	5.0	1298.5	38.5	3.1118524105971703	3.111407886460638	3.1123971390902967	3.1128139611056884	3.1119330881723197	3.1120808970852227	0.00048257408024763367	30.134013123162518	30.12110115210464	30.1498407335138	30.161955640371364	30.13635693818089	30.14065351746664	0.014021667520429026	0.9073563580718559	0.9069675695295956	0.9078329385666816	0.9081977269445101	0.9074269319927728	0.9075563050210832	0.0004222022842902509	21.8	0.06	168.0	3.3308661436550486	3.344096078807961	3.3309065606985326	3.3352895943871808	0.00622714671281741	36.95485823632547	37.39695483314694	36.9562034938394	37.10267218777061	0.20808997886605812	22.34	1.16	1047.625	1018.75	29.0	273.4125948657998	1076.5	rw
7	2019-07-01 09:35:59.976	2019-07-01 09:36:11.253	1897.0	1825.0	5.0	1861.0	36.0	3.1193607592439148	3.1190205586996718	3.1203459347304414	3.1210036630371865	3.12041336491027	3.120028856124297	0.0007296096907888994	30.352663948855724	30.342734157975887	30.381431521280465	30.400647602116226	30.383401177566572	30.372175681558968	0.021306541783037317	0.9139400884259752	0.9136410954291804	0.9148063002922536	0.915384910019816	0.9148656080302278	0.9145276004394908	0.0006415549789650107	21.18	0.01	222.0	3.330026719838939	3.3437654285126475	3.3428682636882328	3.3388868040132733	0.006275722793047139	36.9269258879984	37.38586296442289	37.35577806470295	37.22285563904143	0.2096140715093256	23.58	1.65	1469.5	1442.5	27.0	419.04123007169585	1496.5	bdg
8	2019-07-01 09:36:40.909	2019-07-01 09:36:43.313	1969.0	1832.0	5.0	1900.5	68.5	3.1203465622539848	3.1205787201670554	3.1216675127679063	3.1223582570793154	3.122051647724697	3.121400539998592	0.0007998368157182106	30.381449851043698	30.3882316157998	30.42005073990545	30.4402487207374	30.43128208612828	30.412252602722926	0.023377476894848703	0.9148068522143341	0.9150110559274351	0.9159691521639886	0.9165773275919732	0.9163073359088264	0.9157343447613115	0.0007039122937102276	20.86	0.03	259.0	3.3264651479167497	3.342855705053746	3.340601344931804	3.3366407326341	0.0072538462507750435	36.80856891887426	37.3553570467957	37.279832714170745	37.1479195599469	0.2419299132695545	23.89	1.72	1499.125	1447.75	51.0	431.4819211522657	1550.5	bdg
9	2019-07-01 09:37:03.372	2019-07-01 09:37:05.815	1998.0	1878.0	5.0	1938.0	60.0	3.1216748012653612	3.122157169648208	3.1221047582913197	3.1232247691742434	3.1235316067938297	3.122538621034592	0.000712284580976656	30.42026381542918	30.434367822353806	30.43283515152705	30.465598948599162	30.47457900379632	30.445528948341106	0.0208362222306629	0.915975568018074	0.9164002495998148	0.916354099801784	0.9173406408066764	0.9176110365931808	0.9167363189639058	0.0006273933260040228	20.62	0.04	254.0	3.3273839056338637	3.3427491115868384	3.3418452634338998	3.3373260935515336	0.007039865567541849	36.83907652670348	37.351783715728594	37.32149318664411	37.170784476358726	0.2348786948425664	23.93	1.75	1527.25	1482.25	45.0	440.5286462024916	1572.25	bdg
10	2019-07-01 09:37:27.068	2019-07-01 09:37:28.637	1988.0	1891.0	5.0	1939.5	48.5	3.1220551638911735	3.1218383890436607	3.123282240298625	3.1230033245749698	3.123210408296321	3.1226779052209506	0.0006078276635858004	30.4313849046462	30.425046482884213	30.46728079147761	30.4591191421292	30.465178699560493	30.449602004139546	0.017779680624619053	0.9163104318468148	0.9161195775035058	0.9173912822802432	0.9171455292702352	0.9173279868121472	0.9168589615425892	0.0005353587055696891	20.58	0.04	242.0	3.3259675527876618	3.341807444403813	3.3455661421312595	3.3377803797742445	0.008492707193539069	36.792053166450074	37.32022612016802	37.44629557694933	37.18619162118915	0.2834104421874836	23.89	1.8	1528.375	1492.0	36.0	440.0898397273561	1564.75	bdg
11	2019-07-01 09:37:36.383	2019-07-01 09:37:37.783	2042.0	1961.0	5.0	2001.5	40.5	3.122794210241964	3.123704596974666	3.1242938987370468	3.1238644538203797	3.12406261849154	3.1237439556531195	0.0005142117579448737	30.453000981592027	30.47964259421525	30.49689623838793	30.484322257790232	30.490124012959047	30.480797216988897	0.015050298214416091	0.9169613071475322	0.9177635048669056	0.918283024244428	0.9179044128329654	0.9180791077671874	0.9177982713718038	0.00045317507893533163	20.47	0.05	241.0	3.3264233885097214	3.342118874954018	3.3453390391560442	3.3379604342065945	0.008263168558158271	36.80718268635982	37.33066095992742	37.43867033131649	37.1921713258679	0.2757761114741223	24.05	1.84	1574.875	1544.5	30.0	455.7534457151696	1605.25	bdg
12	2019-07-01 09:37:53.445	2019-07-01 09:37:54.907	2123.0	2014.0	5.0	2068.5	54.5	3.1232979564052186	3.1252201870885075	3.1252033166457918	3.125204432377937	3.1253371162674743	3.1248526017569858	0.0007789199157377434	30.467740720557128	30.52402937314136	30.52353505490612	30.52356774663653	30.527455643631143	30.513265707774462	0.02280932584760506	0.9174051310687488	0.9191000220413134	0.9190851377711096	0.9190861221421364	0.9192031894588316	0.918775920496428	0.0006868048655374432	20.36	0.07	261.0	3.3297721510846765	3.342505342753864	3.3438002362199812	3.3386925766861735	0.006329806840446127	36.918457737108895	37.3436127135584	37.38703050719827	37.21636698595518	0.2113980709660654	24.17	1.84	1625.125	1584.25	41.0	473.99652243581914	1666.0	bdg
13	2019-07-01 09:38:24.972	2019-07-01 09:38:26.428	2141.0	2014.0	5.0	2077.5	63.5	3.1243169140744693	3.1278131612490063	3.1254815315934708	3.12605340412974	3.1261882906474616	3.125970660338829	0.001133414551396957	30.49757021614157	30.600069173319483	30.531687669820446	30.548449978347346	30.552404567065224	30.546036320938807	0.033228832481256826	0.918303318189262	0.9213896339783672	0.9193306187479444	0.9198353436631316	0.9199544191145844	0.919762666738658	0.0010005435485789368	20.02	0.08	271.0	3.3356464228629643	3.3426614455836465	3.3408642166613616	3.339724028369324	0.002975192761138497	37.1141935375657	37.348845060502384	37.28863405044971	37.25055754950593	0.09950778611819244	24.1	1.78	1631.875	1584.25	48.0	476.98616414027146	1679.5	bdg
14	2019-07-01 09:38:45.875	2019-07-01 09:38:47.355	2200.0	2131.0	5.0	2165.5	34.5	3.1242569588075297	3.126230676408911	3.1277247480983412	3.128182815962669	3.128113836720924	3.126901807199675	0.0014988575842743751	30.49581451568737	30.55364729882273	30.597474352037164	30.61091969037536	30.60889474017929	30.573350119420386	0.043947337374931	0.9182504528120732	0.91999183864304	0.9213115020820629	0.9217163506887764	0.9216553780122309	0.9205851044476364	0.0013232852798096936	20.07	0.09	251.0	3.338213704251356	3.343774807516513	3.3422510490430395	3.3414131869369696	0.0023463414163371467	37.19995436408153	37.386177558682846	37.335090193082536	37.30707403861563	0.0785639791728772	24.2	1.85	1697.875	1672.0	26.0	498.17360004445237	1723.75	bdg
15	2019-07-01 09:39:03.379	2019-07-01 09:39:04.862	2242.0	2127.0	5.0	2184.5	57.5	3.130055253926039	3.127155459188057	3.1264639708987527	3.1260181868881785	3.1277151740365534	3.1274816089875164	0.0014115074292354107	30.66592098023184	30.58076990970481	30.560487993163186	30.547417539150214	30.597193373463092	30.590357959142622	0.04143553613462743	0.9233724782629382	0.9208085195587478	0.9201978167674298	0.9198042561917747	0.9213030416193088	0.92109722248004	0.001247653175440199	19.95	0.11	276.0	3.3397425898289304	3.344695248648688	3.339115318015617	3.341184385497745	0.00249572802076248	37.25108996919495	37.41705994549027	37.23010436654804	37.299418093744414	0.08362536633206527	24.27	1.88	1712.125	1669.0	43.0	504.2825207968744	1755.25	bdg
16	2019-07-01 09:39:20.287	2019-07-01 09:39:21.892	2350.0	2192.0	5.0	2271.0	79.0	3.1237797578886397	3.126535855697495	3.1260880132629483	3.1273515778528087	3.128057611062649	3.1263625631529086	0.0014579182744007715	30.48184280186565	30.562596015254694	30.54946461272147	30.586523863395534	30.60724424942483	30.55753430853243	0.042735038461660935	0.9178297546688324	0.9202612907972536	0.9198658950187282	0.9209817751567986	0.921605680573198	0.920108879242962	0.0012867821057271859	20.69	0.12	306.0	3.333045456981992	3.3460009137504403	3.340234101230484	3.3397601573209714	0.005299649808670264	37.02744198736306	37.460896426279646	37.26753916820311	37.25195919394861	0.1772996321719298	24.64	2.01	1777.0	1717.75	59.0	528.2937535121913	1836.25	bdg
19	2019-07-01 09:40:10.018	2019-07-01 09:40:11.445	2352.0	2217.0	5.0	2284.5	67.5	3.1262769054356463	3.127041532899536	3.1289960912354773	3.129132617971748	3.1288603979139133	3.1280615090912636	0.0011733799903206298	30.555002751837158	30.577427741330336	30.634800881212822	30.63881109895105	30.63081549021493	30.607371592709264	0.03443705701852371	0.9200326522879301	0.9207078845151534	0.9224354301640568	0.922556180644491	0.9223154272342592	0.921609514969178	0.0010369240403304912	20.17	0.13	296.0	3.336584076058835	3.341295827919162	3.336370918173015	3.3380836073836715	0.0022730492951899533	37.14550083552143	37.30308804126428	37.13838216227057	37.195657013018774	0.07602077895606647	24.82	1.98	1787.125	1736.5	51.0	530.9623793464561	1837.75	bdg
20	2019-07-01 09:40:20.594	2019-07-01 09:40:22.020	2363.0	2255.0	5.0	2309.0	54.0	3.1244633362272185	3.1274542741021274	3.128570051362037	3.127687920210457	3.1271292199188503	3.1270609603641377	0.0013840115974110766	30.501858253452287	30.58953717131932	30.622289005874013	30.5963935404144	30.580000126751766	30.578015619562354	0.04058203924605313	0.9184324340126884	0.9210725079806114	0.9220586887856791	0.9212789580829022	0.9207853408518848	0.9207255859427532	0.0012219537830202006	20.61	0.12	285.0	3.335126766355036	3.34144661916731	3.3366496448558363	3.3377410101260607	0.002693008665290063	37.096850307548884	37.308138686300175	37.14769077014748	37.18422658799884	0.09004385686389227	24.92	2.0	1805.5	1765.0	40.0	536.3865700220317	1846.0	bdg
21	2019-07-01 09:40:30.718	2019-07-01 09:40:32.145	2374.0	2250.0	5.0	2312.0	62.0	3.1238620368361003	3.1289255760206465	3.130268921860265	3.1279854814152266	3.12821359191522	3.1278511216094915	0.002147670595949378	30.48425149921053	30.6327297656026	30.67220148081305	30.60512698775236	30.611823176075386	30.601226581890785	0.06299294849942583	0.9179022822422962	0.9223730674143772	0.9235615885587012	0.9215419283330842	0.9217435552795156	0.921424484365595	0.0018967620443064964	20.36	0.14	293.0	3.3351653565725017	3.3416314839179053	3.335387371554329	3.3373947373482453	0.002997203005546477	37.098138047582935	37.314331220958884	37.105547177133154	37.17267214855833	0.10021374953970877	24.96	2.01	1807.75	1761.25	46.0	537.6464108733546	1854.25	bdg
22	2019-07-01 09:40:49.967	2019-07-01 09:40:51.599	2485.0	2325.0	5.0	2405.0	80.0	3.1289387765050334	3.1328386703026463	3.1301533705923363	3.129689675317725	3.1296217185013777	3.130248442243824	0.0013519280668761256	30.63311747240527	30.74780319521906	30.668804889948426	30.655177244601003	30.65318038558413	30.67161663755157	0.03976086578020704	0.9223847415392616	0.9258380094246192	0.9234593148155992	0.9230489768164418	0.9229888499850859	0.9235439785162016	0.0011972276716234027	19.95	0.17	320.0	3.3359214405615387	3.3419770907965987	3.3368312492234504	3.3382432601938627	0.0026662153173576245	37.12337427830339	37.325910077057785	37.153756630328466	37.201013661896546	0.08918186556596805	25.14	2.1	1877.5	1817.5	60.0	563.1219339539173	1937.5	bdg
[truncated: 1 more columns]
