# Supplementary material for: Nonlinearity of the post-spinel transition and its expression in slabs and plumes worldwide
Source: Nat Commun. 2025 Jan 26;16:1039. doi: 10.1038/s41467-025-56231-z (PMC11762276; doi:10.1038/s41467-025-56231-z)
Supplement: Supplementary file 10 — Supplementary Data 7 [file 41467_2025_56231_MOESM10_ESM.zip › MLPD-main/data/new/d14-s3-kcl-phase.csv]

	dt_xrd	dt_temp	temp_us	temp_ds	exp_t	temp	t_err	w_a_110	w_a_200	w_a_211	w_a_220	w_a_310	w_a_mean	w_a_std	w_v_110	w_v_200	w_v_211	w_v_220	w_v_310	w_v_mean	w_v_std	w_v_110_jbar	w_v_200_jbar	w_v_211_jbar	w_v_220_jbar	w_v_310_jbar	w_v_jbar_mean	w_v_jbar_std	p_w	p_w_err	t_err_corrected	kcl_a_110	kcl_a_200	kcl_a_211	kcl_a_220	kcl_a_mean	kcl_a_std	kcl_v_110	kcl_v_200	kcl_v_211_ang3	kcl_v_220_ang3	kcl_v_mean	kcl_v_std	p_kcl_corrected	p_kcl_err_corrected	temp_kcl	temp_kcl_ds	temp_kcl_err	temp_kcl_err_corrected
7	2019-07-01 10:08:37.630	2019-07-01 10:08:49.427	1650.0	1619.0	5.0	1634.5	15.5	3.1097525497522795	3.1096123376016367	3.1100847191009926	3.1100041077663407	3.1096867744997474	3.1098280977442	0.00018388379280445119	30.07305148065299	30.068983873624436	30.082689301815194	30.080350192337903	30.071143270254588	30.07524362373702	0.00533512935875224	0.9055207600815236	0.9053982815691392	0.9058109616644904	0.9057405294307296	0.9054633025225036	0.9055867670536774	0.00016064450244358458	23.92	0.05	179.0	3.3333326197548163	3.3376963222787683	3.3309065606985326	3.3360190632001383	3.3344886414830635	0.0025883921506562307	37.03701325109153	37.18266044166269	36.9562034938394	37.12663351675226	37.07562767583648	0.08632904756219874	23.34	1.35	1299.625	1288.0	12.0	359.4099567781198
8	2019-07-01 10:09:06.193	2019-07-01 10:09:16.376	1770.0	1755.0	5.0	1762.5	7.5	3.1104104854529493	3.110791216657871	3.1106907363518466	3.110774960230514	3.1113506891534537	3.1108036175693266	0.0003057964597633728	30.092143341206786	30.10319502120716	30.100278065034548	30.102723082258212	30.1194400254374	30.103555907028817	0.008878287673581614	0.9060956294489092	0.9064284033172529	0.9063405717125272	0.9064141929031206	0.9069175518357384	0.9064392698435098	0.00026733149469643523	24.07	0.03	184.0	3.335075908553197	3.3376963222787683	3.3309065606985326	3.3379859142042414	3.3354161764336845	0.002839675755852358	37.09515324867457	37.18266044166269	36.9562034938394	37.192339631867036	37.10658920401093	0.09471881013508417	23.62	1.47	1395.625	1390.0	6.0	392.5696842998069
9	2019-07-01 10:09:43.211	2019-07-01 10:09:45.687	1856.0	1848.0	5.0	1852.0	4.0	3.1111037895632707	3.1114764240774573	3.111346127618254	3.111547101484076	3.1113506891534537	3.1113648263793015	0.00015124019584546508	30.112270257668094	30.12309170497283	30.119307551764546	30.125144496065012	30.1194400254374	30.119850807181567	0.004392155723646161	0.9067016650786448	0.9070275064783732	0.9069135629601494	0.9070893174639092	0.9069175518357384	0.906929920763363	0.00013225090216839524	24.23	0.03	189.0	3.337250636055342	3.3403032849268968	3.3342504010138816	3.3382152218947887	3.3375048859727268	0.0021789865302881987	37.16776730715551	37.26985489767644	37.06761437062454	37.20000510046074	37.176310418979305	0.07280079517560338	23.68	1.55	1462.75	1459.75	3.0	415.8376343297945
10	2019-07-01 10:10:01.758	2019-07-01 10:10:04.114	1914.0	1942.0	5.0	1928.0	-14.0	3.1119367713647414	3.1117804633018427	3.112119823690712	3.1121345386398427	3.1113506891534537	3.1118644572301184	0.00028788815457669794	30.136463943823088	30.131923039511896	30.141782375460192	30.142209933121833	30.1194400254374	30.134363863470888	0.008362822846829456	0.907430154008022	0.9072934241811212	0.9075902957303068	0.9076031697926212	0.9069175518357384	0.907366919109562	0.00025181048572869207	24.35	0.02	207.0	3.3383461789622615	3.3428249512357056	3.335391896895044	3.338720984485507	3.338821002894629	0.002646971463923976	37.204383303513545	37.35432606366104	37.105698207990315	37.21691583301172	37.22033085204416	0.08854567532939986	23.77	1.63	1519.75	1530.25	10.0	435.7343951594825
11	2019-07-01 10:10:25.782	2019-07-01 10:10:27.343	1995.0	2019.0	5.0	2007.0	-12.0	3.112794089799676	3.1123323998201182	3.112799945567314	3.1129970463242125	3.1113506891534537	3.1124548341329548	0.000593686224632764	30.16137800839737	30.14795938161859	30.16154822687161	30.167278026912204	30.1194400254374	30.15152073384743	0.017250297646239417	0.9081803340389556	0.9077762897361088	0.908185459437097	0.9083579877517316	0.9069175518357384	0.9078835245599264	0.0005194186112541132	24.46	0.01	213.0	3.3387875747054383	3.3479377355027284	3.3373018179059577	3.339142042061303	3.340792292543857	0.0041827917872861355	37.21914273252017	37.52598644326276	37.169477407321686	37.23099826826577	37.286401212842605	0.14023680720128145	23.81	1.73	1579.0	1588.0	9.0	456.286543741978
13	2019-07-01 10:10:59.399	2019-07-01 10:11:00.872	2099.0	2174.0	5.0	2136.5	-37.5	3.113431206923708	3.1136177947781074	3.1143280978395533	3.114183859661817	3.114065994412156	3.113925390723068	0.0003428065064309921	30.179901813634896	30.18532818110768	30.20599123999799	30.201794519022304	30.19836542733923	30.19427623622041	0.009971750987380486	0.9087380988606956	0.9089014906070104	0.90952366986288	0.9093973036386144	0.9092940512729794	0.9091709228484359	0.00030025644518464934	24.46	0.01	251.0	3.33852881427744	3.3469717570691286	3.3387726713512187	3.33836510617138	3.340659587217292	0.0036472173062257257	37.21048980563806	37.49351376442036	37.21864432921105	37.205016113082316	37.28191600308796	0.1222622305549688	24.18	1.84	1676.125	1704.25	28.0	490.7372930410425
14	2019-07-01 10:11:15.623	2019-07-01 10:11:17.157	2114.0	2191.0	5.0	2152.5	-38.5	3.1140064670259435	3.1137068058236625	3.1143280978395533	3.114481759058769	3.1146302757520195	3.11423068109999	0.0003337434058105794	30.196633676564808	30.187917038774014	30.20599123999799	30.21046255931087	30.214784599675433	30.203157822864622	0.00970994697047531	0.9092419070375154	0.9089794429346371	0.90952366986288	0.909658304436474	0.9097884441157992	0.9094383536774612	0.0002923733418510511	24.41	0.01	254.0	3.3389657273077518	3.3486945456176924	3.3397906797916033	3.3394263716245134	3.3417193310853905	0.004037737932249767	37.22510092015112	37.55144073968089	37.25269916146624	37.24050979077064	37.31743765301722	0.13545523714740312	24.14	1.87	1688.125	1717.0	29.0	494.9573726910732
15	2019-07-01 10:11:27.460	2019-07-01 10:11:29.078	2218.0	2277.0	5.0	2247.5	-29.5	3.114712235296502	3.1154427918112657	3.1143280978395533	3.1154843906661465	3.1153501844842197	3.115063540019537	0.0004620394887756621	30.217169911826538	30.238437233029	30.20599123999799	30.239648522635907	30.235740777538233	30.22739753700553	0.013449201226612044	0.9098602675446084	0.9105006415642696	0.90952366986288	0.9105371143474268	0.9104194493903696	0.9101682285419108	0.0004049649210040089	24.51	0.02	254.0	3.339258113833575	3.34655792681229	3.338891075856268	3.3396843018534397	3.3410978545888934	0.0031648474861418925	37.2348809585959	37.47960803124322	37.22260417782475	37.24913959188375	37.29655818988691	0.10610024106590428	24.45	1.94	1759.375	1781.5	22.0	519.3303568358489
16	2019-07-01 10:11:40.799	2019-07-01 10:11:42.333	2212.0	2320.0	5.0	2266.0	-54.0	3.1147864768573417	3.1143435793865604	3.1143280978395533	3.115268171841603	3.1151130057636065	3.1147678663377327	0.0003855357106319483	30.219330711760954	30.20644171064518	30.20599123999799	30.233352942228798	30.228835555391637	30.218790432004923	0.011221170574770144	0.9099253307524526	0.9095372338513268	0.90952366986288	0.910347549987486	0.9102115282882912	0.9099090625484874	0.0003378773489084201	24.69	0.03	281.0	3.3389628837486645	3.3461237116012783	3.338454423823412	3.3398536379492563	3.3408486642806525	0.003086452543654521	37.225005814337656	37.46502100949052	37.208002443354566	37.25480594516397	37.28820880308668	0.10344803668881697	24.53	1.96	1773.25	1813.75	40.0	525.2111176707897
17	2019-07-01 10:11:57.551	2019-07-01 10:11:59.017	2263.0	2270.0	5.0	2266.5	-3.5	3.1147979284405665	3.1154561600373074	3.1143280978395533	3.1156155394829903	3.1163399668825797	3.1153075385365985	0.0006930898573840622	30.219664019153477	30.238826490055022	30.20599123999799	30.24346757024909	30.26456865692117	30.23450359527535	0.02017977017367728	0.9099353668727848	0.9105123623674716	0.90952366986288	0.9106521085607578	0.9112874771416328	0.9103821969611054	0.0006076270922388943	24.5	0.03	230.0	3.340127770124524	3.345796783969362	3.338533356165056	3.3400826638564727	3.3411351435288537	0.002766889215324905	37.26398022078404	37.45404070363142	37.21064167441215	37.26247056322216	37.29778329051245	0.09273574909783512	24.5	1.95	1773.625	1776.25	3.0	523.824609990071
18	2019-07-01 10:12:10.360	2019-07-01 10:12:11.874	2311.0	2366.0	5.0	2338.5	-27.5	3.114899213828232	3.1145135334589127	3.1143280978395533	3.1156647725532665	3.1155361437560654	3.114988352287205	0.0005342198779357401	30.222612117219416	30.211387203466852	30.20599123999799	30.244901318034486	30.241155531867896	30.22520948211733	0.01555112488598674	0.9100241361818516	0.9096861461232236	0.90952366986288	0.9106952797163432	0.910582491456766	0.9101023446682128	0.00046825532274103837	24.92	0.03	261.0	3.341405576293176	3.350883289632946	3.3387553853653067	3.340180410627067	3.342806165479624	0.004756705602032967	37.306763939425416	37.62512099542215	37.21806625065288	37.26574209251071	37.35392331950278	0.15969131042707135	24.56	2.05	1827.625	1848.25	21.0	542.9883949323871
19	2019-07-01 10:12:23.838	2019-07-01 10:12:25.321	2387.0	2301.0	5.0	2344.0	43.0	3.115552122688468	3.115673853903194	3.1143280978395533	3.1158456065731763	3.1162997272775885	3.1155398816563964	0.0006568639916035423	30.24162083591452	30.245165786794477	30.20599123999799	30.250167890274373	30.26339630225921	30.241268411048107	0.01912399978165196	0.9105965020893168	0.9107032430569678	0.90952366986288	0.910853859915654	0.9112521767170896	0.9105858903283816	0.0005758371021717801	24.74	0.04	277.0	3.3410575427286404	3.3517662287730894	3.338663195123305	3.3410084273295833	3.3431238484886547	0.005082636904223638	37.295107778507784	37.65487086434684	37.214983322377435	37.293463026374475	37.364606247901634	0.1706838910236207	24.54	2.07	1831.75	1799.5	32.0	544.9560928414325
20	2019-07-01 10:12:35.943	2019-07-01 10:12:37.583	2379.0	2365.0	5.0	2372.0	7.0	3.1148235634356536	3.1163493935365243	3.1143280978395533	3.115671034686456	3.1158261412422923	3.1153996461480964	0.0007263135652138756	30.220410154856825	30.26484330071633	30.20599123999799	30.24508368487576	30.249600956680972	30.23718586742557	0.021146975625196823	0.9099578335443048	0.9112957468597326	0.90952366986288	0.9107007709103722	0.9108367891458736	0.9104629620646326	0.0006367503295724092	24.91	0.04	244.0	3.3410009119905366	3.3553981875810552	3.3385928778454885	3.340795539812779	3.343946879307465	0.006678462713731563	37.29321136069226	37.777411499003726	37.212631961020726	37.286334513803396	37.39239733363003	0.22452097658401085	24.55	2.12	1852.75	1847.5	5.0	551.3369098155863
22	2019-07-01 10:13:02.959	2019-07-01 10:13:04.401	2299.0	2453.0	5.0	2376.0	-77.0	3.1157030536112544	3.117540402962952	3.1143280978395533	3.1171480445624216	3.1164608630758712	3.1162360924104098	0.001140874948529233	30.246016156566235	30.299556505348647	30.20599123999799	30.2881178827308	30.268091070835823	30.2615545710959	0.0332301322585522	0.910728848289698	0.9123409858992012	0.90952366986288	0.9119965609161274	0.9113935395053868	0.9111967208946586	0.0010005826857887546	24.63	0.06	315.0	3.3429040741631115	3.3475831430973684	3.340227055195317	3.3421538302995057	3.3432170256888254	0.002703295575337221	37.356978598834345	37.514064160146056	37.26730332739403	37.331832300488365	37.3675445967157	0.0906963380684394	24.62	2.07	1855.75	1913.5	58.0	555.3936830078283
23	2019-07-01 10:13:26.220	2019-07-01 10:13:27.825	2597.0	2275.0	5.0	2436.0	161.0	3.1166987651631635	3.1154897515654363	3.1176954646683974	3.1159594274901066	3.1173467057526194	3.1166380229279445	0.0008249997442172514	30.27502334953309	30.239804625477934	30.304077891430786	30.253483100389087	30.29390919287838	30.27325963194186	0.024040086698258075	0.911602275299261	0.9105418147139414	0.9124771280184788	0.9109536832270606	0.912170941343404	0.9115491685204292	0.0007238639415570145	24.74	0.08	405.0	3.3429417877774537	3.3497576837049903	3.3418150652306675	3.3426189428339956	3.3442833698867767	0.0031871146679141138	37.35824296288464	37.587217406231254	37.32048144154852	37.347420379792645	37.403340547614256	0.107048105903967	24.7	2.17	1900.75	1780.0	121.0	580.742686673711
[truncated: 3 more columns]
