# Supplementary material for: Nonlinearity of the post-spinel transition and its expression in slabs and plumes worldwide
Source: Nat Commun. 2025 Jan 26;16:1039. doi: 10.1038/s41467-025-56231-z (PMC11762276; doi:10.1038/s41467-025-56231-z)
Supplement: Supplementary file 10 — Supplementary Data 7 [file 41467_2025_56231_MOESM10_ESM.zip › MLPD-main/data/new/d2-s1-kcl-phase.csv]

	temp_i	dt_xrd	dt_temp	temp_us	temp_ds	temp	t_err	w_a_110	w_a_200	w_a_211	w_a_220	w_a_310	w_a_321	w_a_mean	w_a_std	w_v_110	w_v_200	w_v_211	w_v_220	w_v_310	w_v_321	w_v_mean	w_v_std	w_v_110_jbar	w_v_200_jbar	w_v_211_jbar	w_v_220_jbar	w_v_310_jbar	w_v_321_jbar	w_v_jbar_mean	w_v_jbar_std	p_w	p_w_err	t_err_corrected	kcl_a_110	kcl_a_200	kcl_a_211	kcl_a_220	kcl_a_mean	kcl_a_std	kcl_v_110	kcl_v_200	kcl_v_211_ang3	kcl_v_220_ang3	kcl_v_mean	kcl_v_std	p_kcl_corrected	p_kcl_err_corrected	temp_kcl
11	303.0	1900-01-01 17:25:16	1900-01-01 17:25:14	1351.0	1339.0	1345.0	6.0	3.114645977282636	3.114022532959838	3.115201437812138	3.1150100540826298	3.1151757812796395	3.1144735826824212	3.114754894349883	0.0004220990697207696	30.215241559938864	30.197101054807515	30.231410043446086	30.22583854702241	30.23066309967852	30.210224627466488	30.21841315539331	0.012284362102598749	0.9098022035111614	0.9092559801255706	0.910289047936784	0.9101212862555459	0.9102665569338816	0.9096511401410678	0.909897702484002	0.0003698907946012348	21.01	0.04	140.0	3.34774880844737	3.380831962134871	3.3579456173538627	3.3455838379139102	3.3580275564625035	0.013969130468309813	37.519633929020344	38.64299302372918	37.86351905888362	37.44688977684051	37.868258947118406	0.4741641954289148	20.49	1.57	1082.5
13	305.0	1900-01-01 17:26:47	1900-01-01 17:26:45	1450.0	1511.0	1480.5	-30.5	3.117319964849976	3.1167258632622565	3.117991728330858	3.1176312935889685	3.1179344161127363	3.117315884476806	3.1174865251036	0.00043055420675534525	30.293129607284694	30.27581303385377	30.31271778302375	30.302206696454874	30.31104626753076	30.29301065211211	30.297987340043324	0.012552485486654623	0.9121474674721276	0.9116260532503196	0.9127372812392888	0.9124207850198996	0.9126869507305716	0.9121438856481026	0.9122937372267184	0.00037796417853051004	20.57	0.02	179.0	3.351345289552759	3.378586093389063	3.3590163669775177	3.350030310429625	3.3597445150872414	0.01140666509417333	37.64068572698223	38.566033164312955	37.8997512816784	37.596395485622594	37.925716414649045	0.38741918358446575	20.73	1.51	1184.125
14	306.0	1900-01-01 17:27:09	1900-01-01 17:27:07	1545.0	1645.0	1595.0	-50.0	3.1191147507352963	3.1212925564167264	3.119933487667916	3.119417661389892	3.1195703027325967	3.1192684367834773	3.119766199287651	0.0007291271426659927	30.345483223095464	30.409090423479988	30.369385668470997	30.3543250230507	30.358781192909213	30.349969022012893	30.364505758836547	0.021296312118562002	0.9137238717160562	0.9156391293172316	0.9144435911804474	0.9139901045398554	0.9141242829527088	0.9138589422807408	0.9142966536645069	0.0006412469565631171	20.21	0.01	210.0	3.3535256958648474	3.375409308729002	3.3598894335883145	3.3525859247787086	3.3603525907402183	0.009135738406638887	37.714201336195906	38.45734791807049	37.92931137154188	37.68250384419925	37.945841117501885	0.3102079735126834	21.0	1.5	1270.0
15	307.0	1900-01-01 17:27:24	1900-01-01 17:27:21	1678.0	1816.0	1747.0	-69.0	3.1204099562581162	3.1212925564167264	3.1217234308580006	3.1213257023637118	3.1212377513953307	3.120987744450641	3.121162856957087	0.00040014928547141916	30.3833016077462	30.409090423479988	30.42168550235364	30.410059203673875	30.40748864323131	30.400182431686613	30.405301302028604	0.011693380843912079	0.9148626099128108	0.9156391293172316	0.9160183760126421	0.9156682999711666	0.9155908985858338	0.915370903410568	0.9155250362017088	0.00035209593268291947	20.33	0.01	244.0	3.3558312745952312	3.3729333911202435	3.36074321425942	3.3555350037910117	3.361260720941477	0.007049499393257339	37.792041373542425	38.37278270844251	37.958233343383725	37.78203280418877	37.97627255738936	0.2393824993369421	21.35	1.56	1384.0
16	308.0	1900-01-01 17:27:48	1900-01-01 17:27:45	1878.0	1886.0	1882.0	-4.0	3.1216191992181352	3.1212925564167264	3.12287860627047	3.122718735231957	3.1231558490795512	3.1222164371911605	3.1223135639013333	0.0006741554225162883	30.418638342957443	30.409090423479988	30.455470098952198	30.450792973460484	30.463582143098996	30.43610105134753	30.43894583888277	0.019715418203905363	0.9159266238971541	0.9156391293172316	0.9170356540102096	0.9168948224676244	0.9172799133726602	0.9164524383455032	0.9165380969017304	0.0005936451273928862	20.47	0.02	192.0	3.359741883869068	3.3721416128482664	3.361829312024933	3.3581387896460675	3.362962899597084	0.005458497432233191	37.924314587936756	38.34576562826347	37.995046340767075	37.87005395048544	38.03379512686319	0.1854886946777729	21.58	1.63	1485.25
17	309.0	1900-01-01 17:28:04	1900-01-01 17:28:00	2207.0	2073.0	2140.0	67.0	3.1225929469362104	3.1212925564167264	3.1236936630711543	3.1235409962503202	3.1231558490795512	3.123254579952333	3.1229217652843833	0.0008069775966846908	30.44711329617979	30.409090423479988	30.479322531647547	30.47485382790227	30.463582143098996	30.466471327578066	30.456738924981106	0.023603498037186085	0.9167840247931612	0.9156391293172316	0.9177538675575768	0.9176193117405655	0.9172799133726602	0.9173669087521344	0.9170738592555551	0.0007107179494892482	21.32	0.07	281.0	3.3602740398192017	3.3717810712139378	3.362830628833576	3.3602124166051586	3.3637745391179683	0.0047417753786344816	37.94233815683523	38.333467419748956	38.02900679011161	37.940250750344205	38.06126577926	0.161185290942487	22.23	1.87	1678.75
19	312.0	1900-01-01 17:31:28	1900-01-01 17:31:25	2208.0	2140.0	2174.0	34.0	3.1227211061876137	3.1212925564167264	3.1235216667250847	3.123637059049404	3.1231558490795512	3.1231942877557737	3.122920420869025	0.0007847680540832327	30.450862333727088	30.409090423479988	30.47428806538004	30.477665626881514	30.463582143098996	30.464706961301374	30.456699258978162	0.02295329677808847	0.9168969109541012	0.9156391293172316	0.9176022762325632	0.9177039769881384	0.9172799133726602	0.9173137824409268	0.91707266488427	0.0006911399316508537	21.46	0.06	251.0	3.3591615636958765	3.3718524130122836	3.3627106354937206	3.362116301432302	3.3639602284085464	0.004750666005693432	37.90466625390588	38.33590070617147	38.024936054577616	38.004777745044755	38.067570189924936	0.1614771802380106	22.31	1.89	1704.25
22	315.0	1900-01-01 17:34:24	1900-01-01 17:34:24	2295.0	2198.0	2246.5	48.5	3.122644969794155	3.1212925564167264	3.123305314310311	3.123437259931953	3.1231558490795512	3.123076341903805	3.1228187152394167	0.000725575076364942	30.44863508169491	30.409090423479988	30.46795604993895	30.471817615969854	30.463582143098996	30.46125563891155	30.453722825515708	0.021220634567132437	0.916829846826792	0.9156391293172316	0.9174116147880884	0.917527889260922	0.9172799133726602	0.9172098606930544	0.916983042376458	0.0006389682521909187	21.8	0.08	273.0	3.366794375042947	3.3722248580881917	3.3627968088804536	3.36394933928245	3.3664413453235102	0.003642334068818129	38.16363897151174	38.348605527912824	38.027859429657674	38.066972664478534	38.15176914839019	0.12392489165283235	22.31	1.95	1758.625
25	318.0	1900-01-01 17:35:39	1900-01-01 17:35:39	2261.0	2929.0	2595.0	-334.0	3.1237268266826135	3.1240605961447057	3.1244058488278097	3.124260094259456	3.1231558490795512	3.124150351318036	3.123959927718696	0.00041557578889174886	30.48029331999995	30.4900648000942	30.50017466168889	30.495906331044655	30.463582143098996	30.492692840996753	30.48711901615391	0.01216543238658287	0.9177830986785795	0.918077324826124	0.918381739878964	0.9182532174371448	0.9172799133726602	0.9181564569885896	0.9179886251970104	0.00036630973709157033	22.88	0.25	594.0	3.362188625756292	3.3735520122858462	3.3561443500354664	3.3660127168769867	3.3644744262386475	0.00631236801700123	38.007230422532025	38.39390014556221	37.802619554812395	38.13706414260319	38.08520356637745	0.2144275122973812	23.44	2.49	2020.0
26	320.0	1900-01-01 17:35:56	1900-01-01 17:35:57	2361.0	3709.0	3035.0	-674.0	3.1233732226817263	3.1236475841175664	3.123881511569276	3.1237192337223774	3.1231558490795512	3.1237986808463285	3.1235960136694705	0.000252918438224435	30.469943438990235	30.477973710614947	30.484821636135344	30.480071051755523	30.463582143098996	30.48239675588335	30.476464789413058	0.007402676002761293	0.9174714564721109	0.9177132536063308	0.9179194494666412	0.9177764060251996	0.9172799133726602	0.9178464346144468	0.9176678189262316	0.000222899788036816	24.93	0.57	978.0	3.363432914058723	3.3755074334033086	3.3618404082966453	3.3699478123476583	3.367682142026584	0.0054440389057388155	38.04944351190988	38.460701933032006	37.99542256874627	38.270974957688296	38.19413574284412	0.18532712021040545	24.4	3.3	2350.0
[truncated: 6 more columns]
