# Supplementary material for: Nonlinearity of the post-spinel transition and its expression in slabs and plumes worldwide
Source: Nat Commun. 2025 Jan 26;16:1039. doi: 10.1038/s41467-025-56231-z (PMC11762276; doi:10.1038/s41467-025-56231-z)
Supplement: Supplementary file 10 — Supplementary Data 7 [file 41467_2025_56231_MOESM10_ESM.zip › MLPD-main/data/new/d2-s2-kcl-phase.csv]

exp_i	temp_i	dt_xrd	dt_temp	temp_us	temp_ds	temp	t_err	w_a_110	w_a_200	w_a_211	w_a_220	w_a_310	w_a_321	w_a_mean	w_a_std	w_v_110	w_v_200	w_v_211	w_v_220	w_v_310	w_v_321	w_v_mean	w_v_std	w_v_110_jbar	w_v_200_jbar	w_v_211_jbar	w_v_220_jbar	w_v_310_jbar	w_v_321_jbar	w_v_jbar_mean	w_v_jbar_std	p_w	p_w_err	t_err_corrected	kcl_a_110	kcl_a_200	kcl_a_211	kcl_a_220	kcl_a_mean	kcl_a_std	kcl_v_110	kcl_v_200	kcl_v_211_ang3	kcl_v_220_ang3	kcl_v_mean	kcl_v_std	p_kcl_corrected	p_kcl_err_corrected	temp_kcl
31	322	1900-01-01 17:56:36	1900-01-01 17:56:41	1666.0	1198.0	1432.0	234.0	3.110531167522701	3.1101604645495127	3.111156290156252	3.1113157609599496	3.1104338795162128	3.110359252799927	3.1106594692507588	0.0004250563669793532	30.09564614869511	30.08488732774913	30.11379473788143	30.11842566936708	30.09282233467385	30.09065639121871	30.099372101597552	0.012339674055385129	0.9062011014493576	0.9058771457733978	0.9067475682515368	0.9068870088600652	0.9061160744204076	0.9060508563375318	0.906313292515383	0.0003715562764550041	22.83	0.12	377.0	3.3305882302417253	3.363366968931885	3.3335654430720805	3.330340906492937	3.339465387184657	0.013857804784975671	36.94560893587396	38.047205507246076	37.04477456709042	36.937378995078404	37.24374200132222	0.4658012616837168	22.33	1.8	1147.75
35	326	1900-01-01 17:58:14	1900-01-01 17:58:18	1433.0	1509.0	1471.0	-38.0	3.1129520924265734	3.1129389119295183	3.1138880930814428	3.1142018404853515	3.1134702725114285	3.1134802277896028	3.11348857303732	0.00045802293421853244	30.165971134751892	30.16558796071153	30.19319017816508	30.202317663734668	30.181037869307996	30.181327380588325	30.181572031209914	0.013320324510432477	0.9083186363083602	0.908307098668141	0.9091382208754952	0.9094130558943464	0.9087723062971196	0.908781023685669	0.9087883902881884	0.00040108435231383214	21.96	0.04	185.0	3.3349415441176435	3.3570713990845378	3.335073712303005	3.3327161244612644	3.3399506949916127	0.009928923305414923	37.09066993075936	37.83395422936613	37.09507996382049	37.01646721720086	37.25904283528672	0.3333913990081704	22.4	1.47	1177.0
36	327	1900-01-01 17:58:37	1900-01-01 17:58:42	1534.0	1640.0	1587.0	-53.0	3.1143106137535037	3.1145032776360964	3.115028533025849	3.1152331270299225	3.1148069600147354	3.1147394422041335	3.1147703256107064	0.00030708351188219265	30.20548250633037	30.211088754019872	30.226376469717327	30.23233263497147	30.219926891995907	30.21796175666137	30.21886150228272	0.008937784001416697	0.9095083515338545	0.9096771596001816	0.9101374834867408	0.9103168278173808	0.9099432821592078	0.9098841105502696	0.9099112025246058	0.00026912297102983456	21.95	0.03	212.0	3.3371315574109626	3.354464268501727	3.3356694756987113	3.333619524641698	3.3402212065632746	0.008317319329628751	37.16378882614789	37.745876142170616	37.11496303757744	37.046577566393964	37.267801393072475	0.2791386860523845	22.7	1.49	1264.0
37	328	1900-01-01 17:58:57	1900-01-01 17:59:02	1635.0	1818.0	1726.5	-91.5	3.1149860708186394	3.1151880964005114	3.1159381086773967	3.115988575169049	3.1155042573668505	3.1154600617202908	3.115510861692123	0.000363537549888449	30.22514040287071	30.23102163072269	30.25286213858679	30.2543321105399	30.24022701939807	30.238940100187666	30.24042056705097	0.010585968770274573	0.9101002646434456	0.9102773525561292	0.9109349856298596	0.9109792475206469	0.9105545332923622	0.9105157832485792	0.9105603611485038	0.0003187509752120118	22.23	0.02	264.0	3.338024033548122	3.3537387247532386	3.3361702209374107	3.3343495609439704	3.3405706350456854	0.007712800610623003	37.1936138407563	37.72138904742075	37.1316804593168	37.07092161895999	37.279401241613456	0.25884255890996805	23.05	1.59	1368.625
38	329	1900-01-01 17:59:27	1900-01-01 17:59:27	1883.0	2003.0	1943.0	-60.0	3.119554972501825	3.1167748910723834	3.1170876729905497	3.117370804584564	3.1170715952211765	3.116723973339238	3.1174306516182893	0.0009740202601174187	30.358333626620244	30.27724182184591	30.28635809540729	30.29461176484665	30.28588945164094	30.27575795786335	30.2963654530374	0.028411869288368082	0.914110806416534	0.9116690750630368	0.9119435724804246	0.9121920962801796	0.9119294612865612	0.9116243948734588	0.9122449010666992	0.000855501394326174	22.42	0.01	254.0	3.3403305117089612	3.3524125728541483	3.3370425544154787	3.3352881409499986	3.3412684449821466	0.006683814260039574	37.27076626386221	37.67665880671258	37.16081537401825	37.10223551112393	37.30261898892924	0.2242666854220446	23.59	1.74	1531.0
39	330	1900-01-01 17:59:45	1900-01-01 17:59:45	2059.0	1952.0	2005.5	53.5	3.119554972501825	3.1172685152415744	3.1177034841841538	3.1176012202664234	3.117539808076744	3.117158796263777	3.117804466089084	0.0008051868942833575	30.358333626620244	30.29162971896722	30.304311741713487	30.301329800671297	30.299539160150974	30.28843129414086	30.30726255704401	0.023490466170283348	0.914110806416534	0.9121023047785396	0.912484169415188	0.9123943810702716	0.9123404636230834	0.9120059979544154	0.9125730205430052	0.0007073144803702142	22.55	0.02	254.0	3.3423392258989657	3.352970094428187	3.337569087459212	3.335456749956907	3.3420837894358177	0.00676160244258347	37.33804524733332	37.695459336043726	37.17840833335939	37.107862689712	37.3299439016121	0.2269087138779176	23.69	1.79	1577.875
41	332	1900-01-01 18:00:32	1900-01-01 18:00:32	2098.0	2135.0	2116.5	-18.5	3.119554972501825	3.1184485228614336	3.1187187173713213	3.1189487267293248	3.1187552102204616	3.118399898741917	3.1188043414043807	0.0003838880517168965	30.358333626620244	30.326042429373558	30.333925811207944	30.34063779970256	30.334990656516318	30.32462388347616	30.336425701149462	0.011203444475094469	0.914110806416534	0.9131384957252304	0.9133758699044112	0.9135779726051368	0.9134079331466008	0.9130957823091992	0.9134511433511854	0.0003373436035629675	22.65	0.03	230.0	3.3437560144644625	3.356328302067225	3.3395609544878093	3.336726353178373	3.3440929060494677	0.007493715663995597	37.38554719646726	37.808835839721276	37.24501248303282	37.150252863437466	37.39741209566471	0.2518549190565861	23.83	1.91	1661.125
42	333	1900-01-01 18:01:04	1900-01-01 18:01:04	2254.0	2261.0	2257.5	-3.5	3.119554972501825	3.1189332083881918	3.1194372958867653	3.1195259918992098	3.1194783078829884	3.1190964179098724	3.1193376990781414	0.0002360019801510109	30.358333626620244	30.340184922083026	30.35489820277441	30.357487549563746	30.356095468069032	30.344948152839	30.351991320324913	0.00688869396125576	0.914110806416534	0.9135643361410576	0.9140073633850184	0.9140853304404832	0.9140434138862552	0.9137077603737922	0.91391983510719	0.0002074234267772757	23.05	0.05	229.0	3.3470885211984247	3.3554773880190254	3.3430352175065594	3.3375947472954053	3.345798968504853	0.006524613315667313	37.49743795369178	37.78008664334601	37.361375354914635	37.17926584298144	37.454541448733465	0.219246644234616	24.07	2.01	1766.875
43	334	1900-01-01 18:01:27	1900-01-01 18:01:27	2204.0	2858.0	2531.0	-327.0	3.119554972501825	3.119315691143399	3.1200484243276443	3.119809709288018	3.119878618261516	3.11931697941705	3.1196540658232417	0.0002793180598065458	30.358333626620244	30.351348374366253	30.37274216727359	30.36577124120376	30.36778340271873	30.351385979593573	30.361227465296025	0.008155163572177649	0.914110806416534	0.9139004755515578	0.9145446577233248	0.9143347582298438	0.9143953458301948	0.913901607871437	0.9141979419371484	0.00024555771871764625	24.09	0.18	580.0	3.3566678940265278	3.3575230587933715	3.344535343761272	3.3386516607059784	3.3493444893217874	0.008030966938983865	37.82031344974611	37.849226801660734	37.411693640695965	37.21459761261245	37.57395787617881	0.2701543684224662	24.52	2.47	1972.0
50	341	1900-01-01 18:03:48	1900-01-01 18:03:49	3730.0	2042.0	2886.0	844.0	3.119554972501825	3.1187826864957837	3.1196233698836817	3.119349964054343	3.1194050655413967	3.1189425284657712	3.1192764311571337	0.0003096181654822383	30.358333626620244	30.335792418606072	30.36033052305201	30.352348825034518	30.35395732275196	30.34045691289209	30.350203271492816	0.009037186014788626	0.914110806416534	0.9134320747677922	0.9141709343744784	0.9139305998257816	0.9139790328248946	0.9135725259758776	0.9138659956975596	0.00027211603565987347	25.75	0.49	1133.0	3.3499772045868332	3.365419353259241	3.3511802489741966	3.340742723512522	3.351829882583198	0.0088240190545135	37.59460754064947	38.116899194278346	37.635125033508636	37.28456610707351	37.65779946887749	0.2977343824783741	25.29	3.53	2238.25
[truncated: 6 more columns]
