# Supplementary material for: Nonlinearity of the post-spinel transition and its expression in slabs and plumes worldwide
Source: Nat Commun. 2025 Jan 26;16:1039. doi: 10.1038/s41467-025-56231-z (PMC11762276; doi:10.1038/s41467-025-56231-z)
Supplement: Supplementary file 10 — Supplementary Data 7 [file 41467_2025_56231_MOESM10_ESM.zip › MLPD-main/data/new/d2-s3-kcl-phase.csv]

	temp_i	dt_xrd	dt_temp	temp_us	temp_ds	temp	t_err	w_a_110	w_a_200	w_a_211	w_a_220	w_a_310	w_a_321	w_a_mean	w_a_std	w_v_110	w_v_200	w_v_211	w_v_220	w_v_310	w_v_321	w_v_mean	w_v_std	w_v_110_jbar	w_v_200_jbar	w_v_211_jbar	w_v_220_jbar	w_v_310_jbar	w_v_321_jbar	w_v_jbar_mean	w_v_jbar_std	p_w	p_w_err	t_err_corrected	kcl_a_110	kcl_a_200	kcl_a_211	kcl_a_220	kcl_a_mean	kcl_a_std	kcl_v_110	kcl_v_200	kcl_v_211_ang3	kcl_v_220_ang3	kcl_v_mean	kcl_v_std	p_kcl_corrected	p_kcl_err_corrected	temp_kcl
60	345.0	1900-01-01 18:37:41	1900-01-01 18:37:45	1375.0	1312.0	1343.5	31.5	3.1104713530301438	3.1103083615727387	3.111191261334908	3.111442063755037	3.1108148874502057	3.111120321937082	3.1108913748466858	0.00040161757838174137	30.093909993913694	30.089179399092775	30.11481023819891	30.1220937597158	30.103882214770245	30.11275030911029	30.106104319133614	0.011659878883248752	0.9061488246061412	0.9060063830643964	0.9067781456812976	0.9069974576438462	0.9064490951994176	0.9067161197656619	0.9065160043267936	0.00035108716505244234	22.4	0.06	166.0	3.3169274832044704	3.3407431233381173	3.3231074322601395	3.319610765905689	3.3250972011771043	0.009295150944863656	36.492862469593405	37.28457949391008	36.697218289145376	36.58149862726932	36.76403971997955	0.30914604619710284	23.4	1.37	1081.375
61	346.0	1900-01-01 18:38:03	1900-01-01 18:38:08	1509.0	1592.0	1550.5	-41.5	3.1111738093943746	3.111203182261536	3.111962217642665	3.1121472848343896	3.111531706912237	3.1115960710289188	3.1116023786790197	0.0003592748470787624	30.11430346228715	30.115156405748852	30.13720322662104	30.142580289904924	30.124697360227305	30.126566847502986	30.126751265382037	0.010435856610973224	0.90676288630168	0.9067885690300272	0.907452414333734	0.9076143214961968	0.9070758538889244	0.907132145467447	0.9071376984196684	0.00031423099237369665	22.95	0.05	197.0	3.3178136772407423	3.3385625195802104	3.3238056370840003	3.3206133400758624	3.325198793495204	0.008001505870991188	36.52212002647622	37.21161683214322	36.72035406712183	36.614653186000325	36.7671860279354	0.2660054441277625	23.96	1.46	1236.625
62	347.0	1900-01-01 18:38:22	1900-01-01 18:38:27	1629.0	1640.0	1634.5	-5.5	3.1122885474647117	3.1125216618197658	3.1131417509192776	3.1132529572774046	3.113073887953976	3.1128214633914397	3.112850044804429	0.00034676318004608366	30.14668505719026	30.15345963929741	30.17148511089716	30.17471854622097	30.1695120412676	30.162173723583134	30.163005686409427	0.01007973622230297	0.9077379189300844	0.9079419063685671	0.908484666013505	0.9085820270283648	0.9084252554973554	0.9082042935836092	0.9082293445702476	0.0003035079566605941	22.82	0.03	169.0	3.3191019900309944	3.3374222307881887	3.324649585413648	3.3222170975542893	3.32584772594678	0.006965829430706853	36.56468135599089	37.17350087805213	36.74833219300732	36.667730177740175	36.788561151197634	0.2315811138868937	24.14	1.48	1299.625
63	348.0	1900-01-01 18:38:49	1900-01-01 18:38:49	2106.0	1959.0	2032.5	73.5	3.1132904612734764	3.1136095867187965	3.114152716282182	3.11426178989356	3.1140986926325183	3.1138535542748995	3.113877800179239	0.0003389478216332998	30.17580906424905	30.18508945979324	30.200888429412498	30.20406191091416	30.199316701182546	30.192185493517112	30.192891843178106	0.009858938898924237	0.9086148632942258	0.9088943025401044	0.9093700206423178	0.9094655764053682	0.9093226947983692	0.9091079691131608	0.9091292377989244	0.00029685959374934246	24.05	0.0	277.0	3.3211923908709053	3.3349579064321344	3.325883905227904	3.3234162041243787	3.3263626016638304	0.005232608155632621	36.63381119018979	37.09121587032893	36.78927729324863	36.707448582578465	36.80543823408645	0.17391653701162368	25.19	1.79	1598.125
67	352.0	1900-01-01 18:40:47	1900-01-01 18:40:47	2148.0	2047.0	2097.5	50.5	3.1141067080003237	3.1142734560223464	3.1146816896320564	3.1149651634125872	3.1145084079908534	3.1143131939926434	3.1144747698418014	0.00028476209574126917	30.19954989153172	30.204401348462977	30.21628091045711	30.224531804603238	30.211238049600297	30.20555758307361	30.21025993128816	0.008286890214290538	0.9093297163240154	0.909475797109024	0.9098334990872644	0.9100819393209856	0.9096816549952548	0.9095106121474688	0.9096522031640024	0.0002495241006847678	24.1	0.01	260.0	3.3245998371500587	3.3335044637274343	3.3282781239618244	3.324453430242774	3.3277089637705237	0.0036802489714113967	36.74668257101208	37.0427416763682	36.86878548021805	36.74182809393656	36.85000945538372	0.12234980599974407	25.25	1.81	1646.875
72	357.0	1900-01-01 18:42:54	1900-01-01 18:42:54	2270.0	2092.0	2181.0	89.0	3.114155562201025	3.114789539838249	3.114987390392735	3.1149351984891185	3.114858034676858	3.1145533905960807	3.1147131860323447	0.0002851220541041081	30.200971228199702	30.219419862004234	30.22517881491652	30.22365956332032	30.22141349891977	30.212547084264212	30.21719834193745	0.008297504129973867	0.9093725137721144	0.909928015129065	0.910101421257198	0.9100556755216505	0.9099880449406804	0.9097210709509186	0.9098611235952712	0.00024984369316122164	24.36	0.02	307.0	3.333625805290436	3.3366956371992518	3.3316561498073023	3.3282312567018697	3.3325522122497144	0.003073847632718605	37.04678695769727	37.14922692145163	36.981159044230644	36.86722799503468	37.011100229603564	0.10240632307663601	25.04	1.89	1709.5
74	359.0	1900-01-01 18:43:38	1900-01-01 18:43:38	2084.0	2376.0	2230.0	-146.0	3.1146981244348635	3.1154538208375	3.1150822239077938	3.1148833435291583	3.1151982009130164	3.1147745186865623	3.1150150387181488	0.0002601986929722052	30.216759226980077	30.23875837681539	30.227939449413082	30.222150170219173	30.23131580627566	30.218982662352623	30.22598428200933	0.007574629364119374	0.9098479015346423	0.9105103114298548	0.910184545906163	0.9100102266323316	0.9102862103892126	0.9099148507396416	0.9101256744386412	0.0002280774248514836	24.46	0.03	369.0	3.3316548032496156	3.338858490823324	3.3344006984430936	3.3313329761636394	3.3340617421699177	0.003015095681821978	36.981114204149655	37.22151439569145	37.07262726792784	36.97039847099769	37.06141358469166	0.1006103347209774	25.04	1.97	1746.25
116	401.0	1900-01-01 18:57:15	1900-01-01 18:57:15	2307.0	3489.0	2898.0	-591.0	3.119554972501825	3.122220765108508	3.12239929107781	3.1227991626812814	3.121222981974702	3.1222227934667184	3.121736661135141	0.0010849194171240052	30.358333626620244	30.436227620195304	30.441448872769502	30.453145868063988	30.40705698864357	30.436286939138718	30.422083319238553	0.031705742358429566	0.914110806416534	0.91645624942265	0.9166134650149091	0.9169656697812444	0.9155779011621892	0.9164580355578138	0.9160303545592234	0.0009546822322910502	24.96	0.44	881.0	3.3575499066882317	3.3773341126123344	3.326469008757805	3.33505837284194	3.3491028502250777	0.019861363645284628	37.8501347747435	38.52317555396814	36.808697083931754	37.09456811673697	37.569143882345095	0.669446376230077	25.55	3.48	2247.25
[truncated: 6 more columns]
