# Supplementary material for: Nonlinearity of the post-spinel transition and its expression in slabs and plumes worldwide
Source: Nat Commun. 2025 Jan 26;16:1039. doi: 10.1038/s41467-025-56231-z (PMC11762276; doi:10.1038/s41467-025-56231-z)
Supplement: Supplementary file 10 — Supplementary Data 7 [file 41467_2025_56231_MOESM10_ESM.zip › MLPD-main/data/new/d4-kcl-phase.csv]

	temp_i	dt_xrd	dt_temp	temp_us	temp_ds	temp	t_err	w_a_110	w_a_200	w_a_211	w_a_220	w_a_mean	w_a_std	w_v_110	w_v_200	w_v_211	w_v_220	w_v_mean	w_v_std	w_v_110_jbar	w_v_200_jbar	w_v_211_jbar	w_v_220_jbar	w_v_jbar_mean	w_v_jbar_std	p_w	p_w_err	t_err_corrected	kcl_a_110	kcl_a_211	kcl_a_mean	kcl_a_std	kcl_v_110	kcl_v_211_ang3	kcl_v_mean	kcl_v_std	p_kcl_corrected	p_kcl_err_corrected	temp_kcl	temp_kcl_ds	temp_kcl_err	temp_kcl_err_corrected	temp_kcl_us	phase	phase_num
14	18.0	1900-01-01 14:14:52	1900-01-01 14:14:59	1437.0	1412.0	1424.5	12.5	3.1284407200368083	3.1289727388079847	3.1296167190872803	3.1300678825462014	3.129274515119569	0.0006190352597848942	30.61849149700875	30.63411498234339	30.65303348505321	30.666292158820447	30.64298303080645	0.01818519033888588	0.9219443431192176	0.9224147772660298	0.9229844267066399	0.9233836547116571	0.922681800450886	0.0005475688886606635	16.28	0.02	155.0	3.379442059300753	3.385888226418754	3.3826651428597536	0.0032230835590005835	38.595352743212814	38.81663213192021	38.70599243756651	0.11063969435370068	18.76	1.15	1142.125	1132.75	9.0	304.73125173052074	1151.5	wd	0
15	19.0	1900-01-01 14:25:58	1900-01-01 14:26:05	1582.0	1585.0	1583.5	-1.5	3.1276997363069787	3.127827338525424	3.128736904294068	3.1290591366136504	3.1283307789350294	0.000580325288028363	30.596740312196946	30.60048527324275	30.627188711927555	30.636652677890467	30.61526674381443	0.017038280728510408	0.9212893996255008	0.9214021630401096	0.9222062223857408	0.9224911890662132	0.9218472435293912	0.0005130346325409737	17.22	0.02	160.0	3.3802447659402164	3.3856236085960902	3.3829341872681526	0.002689421327936925	38.62286151952798	38.80753191721471	38.71519671837135	0.09233519884336516	19.18	1.3	1261.375	1262.5	1.0	345.9424584107161	1260.25	wd	0
18	22.0	1900-01-01 14:37:24	1900-01-01 14:37:31	1808.0	1765.0	1786.5	21.5	3.129918497475177	3.1311043124363054	3.130790384972	3.1309792490897306	3.130698110993303	0.00046377525978340305	30.661901646117748	30.69676496802937	30.68753283410221	30.693086821501808	30.684821567437787	0.013634817588406359	0.9232514532820062	0.92430121245848	0.92402322640388	0.9241904608760716	0.9239415882551094	0.000410553960384423	17.24	0.06	200.0	3.3900984385599315	3.387395390491562	3.3887469145257474	0.0013515240341848145	38.96161289587355	38.86849067671992	38.915051786296736	0.04656110957681392	19.31	1.48	1413.625	1397.5	16.0	399.09287394195604	1429.75	wd	0
19	23.0	1900-01-01 14:37:54	1900-01-01 14:38:01	1961.0	1880.0	1920.5	40.5	3.1307044701528635	3.131840081292346	3.132416452892636	3.1325969042006223	3.1318894771346173	0.0007390598756690554	30.685006531323623	30.718410077062426	30.735373086648483	30.740685175130825	30.719868717541342	0.021744022327473224	0.9239471576479794	0.9249529619357906	0.92546373010122	0.9256236808266476	0.9249968826279096	0.0006547278262689287	17.39	0.08	233.0	3.3896285774231534	3.3890903571581745	3.389359467290664	0.0002691101324889811	38.94541512676222	38.926866294907214	38.93614071083472	0.009274415927500002	19.63	1.61	1514.125	1483.75	30.0	434.70264064214064	1544.5	wd	0
20	24.0	1900-01-01 14:38:21	1900-01-01 14:38:29	2049.0	1972.0	2010.5	38.5	3.132536160879288	3.133147480053456	3.1344396587721715	3.1342450683712206	3.1335920920190343	0.000783807675606694	30.738896957399483	30.75689669645019	30.79496684883589	30.78923182096216	30.769998080911932	0.023088429388501305	0.925569836331342	0.926111821151105	0.927258140251676	0.9270854545233036	0.9265063130643568	0.0006952088697222852	17.19	0.1	240.0	3.390338987084584	3.391472353426926	3.3909056702557545	0.0005666831711712561	38.969907189120704	39.00900234842087	38.98945476877078	0.019547579650080138	19.77	1.7	1581.625	1552.75	29.0	458.028538446296	1610.5	wd	0
21	25.0	1900-01-01 14:38:52	1900-01-01 14:38:58	2071.0	2003.0	2037.0	34.0	3.13392617011904	3.135726407756538	3.1351893985234813	3.1361447741250585	3.135246687631029	0.0008342270810293092	30.779834693721682	30.83290823472199	30.817070066291393	30.845250994851842	30.818765997396728	0.02459664893290556	0.9268025004038368	0.9284005821022552	0.9279236836962256	0.9287722313025858	0.927974749376226	0.000740622422420679	16.76	0.12	238.0	3.3879320983230823	3.3898983151517528	3.3889152067374173	0.0009831084143352429	38.88696888170369	38.95471338782117	38.92084113476242	0.03387225305874253	19.99	1.72	1601.5	1576.0	26.0	464.74108114088637	1627.0	wd	0
23	27.0	1900-01-01 14:40:13	1900-01-01 14:40:19	2149.0	2063.0	2106.0	43.0	3.1361782474758195	3.1363912821285895	3.1382445629488314	3.1387973875684403	3.1374028700304204	0.0011375562202714682	30.84623867718205	30.85252508402621	30.90724930142944	30.92358578959621	30.882399713058483	0.0335928151479237	0.9288019711131584	0.9289912592506578	0.9306390439781148	0.93113094714236	0.9298908053710726	0.0010115033230198279	16.35	0.15	254.0	3.3874549658949955	3.39319981961302	3.390327392754007	0.0028724268590123447	38.87054149731065	39.06864110274611	38.969591300028384	0.09904980271773313	20.08	1.8	1653.25	1621.0	32.0	483.05167231363566	1685.5	wd	0
24	28.0	1900-01-01 14:41:20	1900-01-01 14:41:27	2324.0	2215.0	2269.5	54.5	3.1367829385162453	3.1360047006685234	3.1366184633327343	3.1372778716786267	3.1366709935490316	0.0004548456788033629	30.864084640634232	30.84111814232525	30.859229880283106	30.87869649267289	30.86078228897887	0.013424910212176464	0.9293393256413476	0.9286477882023044	0.9291931453880404	0.9297792987971399	0.929239889507208	0.000404233501451524	17.27	0.17	281.0	3.3871537215028935	3.3915780847618726	3.3893659031323837	0.0022121816294893293	38.86017221582571	39.01265085448065	38.93641153515319	0.07623931932746686	20.6	1.95	1775.875	1735.0	41.0	526.1976442186433	1816.75	wd	0
36	41.0	1900-01-01 14:50:23	1900-01-01 14:50:30	2118.0	2078.0	2098.0	20.0	3.1261960360129946	3.1276548036897003	3.1277396581424046	3.1254411694337656	3.126757916819716	0.0009769539141629149	30.55263165523673	30.59542167039485	30.59791193389205	30.530504835501365	30.56911752375625	0.02865200577867582	0.9199612568993631	0.9212496943921401	0.921324677979896	0.9192950027735444	0.9204576580112358	0.0008627320731738059	19.84	0.07	230.0	3.3410745943234774	3.3545161779032897	3.347795386113384	0.006720791789906365	37.295678805170496	37.74762849009205	37.52165364763128	0.2259748424607721	23.45	1.87	1647.25	1632.25	15.0	480.1404879043216	1662.25	bdg	2
37	42.0	1900-01-01 14:53:57	1900-01-01 14:54:06	2224.0	2121.0	2172.5	51.5	3.122926175333661	3.1248074133436985	3.123427735871835	3.124046908070955	3.1238020581550376	0.0007032031045820253	30.456861853578864	30.511936285511702	30.471538870619334	30.489664025127606	30.48250025870938	0.020586883382987062	0.91707756072221	0.9187358906558044	0.9175194960421018	0.9180652572096201	0.9178495511574342	0.0006198855576949332	21.15	0.07	269.0	3.3329509312598233	3.33326136172652	3.333106146493172	0.0001552152333479384	37.02429176351093	37.03463803527533	37.02946489939313	0.005173135882202472	24.96	1.85	1703.125	1664.5	39.0	500.8395334648114	1741.75	bdg	2
