# Supplementary material for: Nonlinearity of the post-spinel transition and its expression in slabs and plumes worldwide
Source: Nat Commun. 2025 Jan 26;16:1039. doi: 10.1038/s41467-025-56231-z (PMC11762276; doi:10.1038/s41467-025-56231-z)
Supplement: Supplementary file 10 — Supplementary Data 7 [file 41467_2025_56231_MOESM10_ESM.zip › MLPD-main/data/new/d5-s1-kcl-phase.csv]

	temp_i	dt_xrd	dt_temp	temp_us	temp_ds	temp	t_err	w_a_110	w_a_200	w_a_mean	w_a_std	w_v_110	w_v_200	w_v_mean	w_v_std	w_v_110_jbar	w_v_200_jbar	w_v_jbar_mean	w_v_jbar_std	p_w	p_w_err	t_err_corrected	kcl_a_110	kcl_a_200	kcl_a_211	kcl_a_mean	kcl_a_std	kcl_v_110	kcl_v_200	kcl_v_211_ang3	kcl_v_mean	kcl_v_std	p_kcl_corrected	p_kcl_err_corrected	temp_kcl	temp_kcl_ds	temp_kcl_err	temp_kcl_err_corrected	temp_kcl_us	phase	phase_num
5	386.0	1900-01-01 00:54:19	1900-01-01 00:54:30	978.0	1070.0	1024.0	-46.0	3.112259770454449	3.1148354989931764	3.113547634723812	0.00128786426936367	30.145848833205267	30.220757557030854	30.18330319511806	0.03745436191279694	0.907712739636956	0.9099682940684352	0.9088405168526956	0.0011277772157395893	20.23	0.07	148.0	3.3388779664239467	3.3418209953544635	3.3432739105539433	3.3413242907774507	0.0018286821805388856	37.22216574007699	37.320680119928525	37.36937874409103	37.30407486803218	0.0612357081590755	21.04	0.77	841.75	876.25	34.0	203.60867644823003	807.25	rw	1
6	387.0	1900-01-01 00:55:09	1900-01-01 00:55:16	1311.0	1430.0	1370.5	-59.5	3.1141494544347585	3.116072137082622	3.1151107957586905	0.0009613413239317748	30.200793529840226	30.25676618013417	30.2287798549872	0.02798632514697452	0.9093671631493604	0.9110525390704092	0.9102098511098848	0.0008426879605244464	20.98	0.05	197.0	3.3391190898730154	3.3457190693840797	3.343484968793512	3.342774376016869	0.002740880510259243	37.23023053182522	37.45143087002232	37.37645648891874	37.35270596358875	0.09185300936719697	21.87	1.11	1101.625	1146.25	45.0	294.03153237578107	1057.0	rw	1
7	388.0	1900-01-01 00:55:42	1900-01-01 00:55:53	1361.0	1439.0	1400.0	-39.0	3.1168095232133384	3.1189221125952	3.1178658179042684	0.001056294690930715	30.27825111259775	30.33986111212197	30.309056112359862	0.030804999762112924	0.9116994655184029	0.913554585995076	0.9126270257567396	0.0009275602383365114	20.12	0.03	179.0	3.3400484358574523	3.3522890737106668	3.3446118964611915	3.3456498020097705	0.005050824335968318	37.26132501666154	37.67249506172575	37.414262635862016	37.449360904749774	0.1696842515747289	21.7	1.19	1123.75	1153.0	29.0	299.63845401583563	1094.5	rw	1
8	389.0	1900-01-01 00:57:05	1900-01-01 00:57:02	1521.0	1594.0	1557.5	-36.5	3.1165437035898256	3.1184581791630936	3.11750094137646	0.0009572377866342574	30.27050485780396	30.326324144770012	30.298414501286985	0.02790964348302616	0.911466220330991	0.9131469783742254	0.9123065993526084	0.0008403790216172102	20.86	0.02	192.0	3.3400030805975462	3.3484726472732453	3.3455655506327986	3.3446804261678635	0.003513874775548149	37.25980709783703	37.543976293212815	37.44627571535818	37.41668636880268	0.11788321897062724	22.22	1.3	1241.875	1269.25	27.0	340.25090122033475	1214.5	rw	1
11	392.0	1900-01-01 01:00:21	1900-01-01 01:00:39	1749.0	1868.0	1808.5	-59.5	3.118980372547497	3.121825917299565	3.1204031449235314	0.001422772376034276	30.341561345550748	30.42468184016673	30.38312159285873	0.04156024730799324	0.9136057812210652	0.91610859785447	0.9148571895377676	0.0012514083167024517	20.84	0.01	240.0	3.3409295214805765	3.3522890737106668	3.3478938650074817	3.3470374867329085	0.00467688603873046	37.290820767671306	37.67249506172575	37.52451127063328	37.495942366676786	0.15712193437040345	22.72	1.56	1430.125	1474.75	45.0	406.99535105606554	1385.5	bdg	2
13	394.0	1900-01-01 01:01:44	1900-01-01 01:01:50	1782.0	1899.0	1840.5	-58.5	3.1211949429464454	3.123539550918496	3.1223672469324706	0.0011723039860251914	30.406237524597604	30.4748115237458	30.4405245241717	0.034286999574097976	0.9155532265226288	0.9176180379326201	0.9165856322276243	0.001032405704995576	20.29	0.03	243.0	3.3431075708462483	3.3522890737106668	3.3472558249755098	3.3475508231774755	0.003754132537769085	37.363801245112576	37.67249506172575	37.503061148188465	37.5131191516756	0.1262242466919118	22.76	1.57	1454.125	1498.0	44.0	415.170369584885	1410.25	bdg	2
14	395.0	1900-01-01 01:02:39	1900-01-01 01:02:49	1852.0	1919.0	1885.5	-33.5	3.1215419942282683	3.1227028155943435	3.122122404911305	0.0005804106830373801	30.41638142521787	30.450327260894962	30.43335434305641	0.016972917838547374	0.915858666514502	0.9168807995342824	0.916369733024392	0.0005110665098901347	20.55	0.03	222.0	3.3412802813912577	3.3522890737106668	3.3466969284044437	3.3467554278354563	0.004494511001992078	37.30256734735029	37.67249506172575	37.484278449352935	37.48644695280965	0.15103014107829346	22.95	1.62	1487.875	1513.0	25.0	425.2862104292238	1462.75	bdg	2
17	398.0	1900-01-01 01:03:51	1900-01-01 01:03:57	1805.0	2006.0	1905.5	-100.5	3.123009124161553	3.124007602182884	3.1235083631722187	0.0004992390106652866	30.45928883515391	30.48851320222519	30.473901018689553	0.014612183535639645	0.9171506388467214	0.9180306051215212	0.9175906219841212	0.0004399831373998464	20.16	0.05	291.0	3.344257111051951	3.3522890737106668	3.3474390883496734	3.3479950910374305	0.0033025202779438808	37.402357553710004	37.67249506172575	37.50922140081572	37.52802467208382	0.1110817733834689	22.9	1.64	1502.875	1578.25	75.0	436.2547687776605	1427.5	bdg	2
18	399.0	1900-01-01 01:04:04	1900-01-01 01:04:10	1866.0	1973.0	1919.5	-53.5	3.1210918848636275	3.1223607142366325	3.1217262995501303	0.0006344146865024937	30.403225692460765	30.4403205861666	30.42177313931368	0.018547446852917204	0.9154625381358006	0.9165794915106604	0.9160210148232304	0.0005584766874299207	20.83	0.03	245.0	3.3450820140162896	3.3562805389061636	3.3478117951854984	3.3497247827026517	0.004767695520050826	37.4300416631348	37.80722171530816	37.52175172574525	37.586338368062734	0.16061293786358918	22.79	1.66	1513.375	1553.5	40.0	435.2476933095109	1473.25	bdg	2
19	400.0	1900-01-01 01:05:11	1900-01-01 01:05:18	1844.0	1996.0	1920.0	-76.0	3.121021993621552	3.1222144143736856	3.1216182039976186	0.0005962103760668302	30.401183261444558	30.43604189468262	30.418612578063588	0.017429316619031354	0.9154010390994488	0.9164506570966596	0.9159258480980544	0.0005248089986053528	20.87	0.03	268.0	3.341095861352427	3.3522890737106668	3.3462851349795586	3.3465566900142174	0.004573642408904888	37.296391007164715	37.67249506172575	37.47044342289063	37.47977649726037	0.15368559826738334	23.07	1.67	1513.75	1570.75	57.0	437.26702725565764	1456.75	bdg	2
23	404.0	1900-01-01 01:06:11	1900-01-01 01:06:18	1807.0	2039.0	1923.0	-116.0	3.125094055778159	3.1269331945485384	3.126013625163349	0.00091956938519	30.520333748312417	30.574249727899932	30.54729173810617	0.026957989793759296	0.9189887441749408	0.9206121922925364	0.9198004682337388	0.0008117240587978136	19.37	0.07	308.0	3.3401624944895643	3.340372064776947	3.3474874183802585	3.3426739925489235	0.0034046811991397074	37.26514243516032	37.27215720461926	37.51084608877254	37.34938190951737	0.11420832612540133	23.41	1.67	1516.0	1603.0	87.0	442.94532393964835	1429.0	bdg	2
25	405.0	1900-01-01 01:07:21	1900-01-01 01:07:29	1846.0	2118.0	1982.0	-136.0	3.1243957252891623	3.1253775642359067	3.124886644762535	0.0004909194733724308	30.49987818737209	30.52864091372847	30.51425955055028	0.01438136317819172	0.9183728128284828	0.91923887877623	0.9188058458023564	0.00043303297387364825	19.99	0.07	334.0	3.343516927442656	3.3509727342284803	3.345896556242669	3.3467954059712683	0.003109470676587778	37.37752828599991	37.62813403998715	37.45739146262449	37.48768459620385	0.10452772021310157	23.22	1.73	1560.25	1662.25	102.0	461.10829869456916	1458.25	bdg	2
27	407.0	1900-01-01 01:07:57	1900-01-01 01:08:04	1960.0	2137.0	2048.5	-88.5	3.1270328777443464	3.1296263815058203	3.1283296296250835	0.0012967518807369682	30.57717384161673	30.65331740162837	30.615245621622556	0.03807178000582034	0.9207002394159588	0.9229929756346766	0.9218466075253178	0.001146368109358864	19.1	0.1	293.0	3.3431715568673885	3.3495962312526704	3.3458603992571114	3.3462093957923904	0.002634446074028991	37.36594668017659	37.581782754076926	37.4561771408092	37.46796885835425	0.08850832786118333	23.45	1.76	1610.125	1676.5	66.0	471.6499398719881	1543.75	bdg	2
28	408.0	1900-01-01 01:08:51	1900-01-01 01:08:58	2282.0	2220.0	2251.0	31.0	3.1296545030392275	3.1327109672447517	3.1311827351419894	0.0015282321027618726	30.65414372330071	30.744043255258692	30.699093489279694	0.04494976597898947	0.9230178567621966	0.9257247949843432	0.9243713258732701	0.0013534691110733132	18.99	0.13	256.0	3.3398316589380705	3.3424922706430222	3.3447184822380245	3.3423474706063723	0.0019976629310611014	37.25407044729776	37.343174576994244	37.41783969244396	37.33836157224531	0.06694507786224872	24.35	1.93	1762.0	1738.75	23.0	520.284960382289	1785.25	bdg	2
30	410.0	1900-01-01 01:09:25	1900-01-01 01:09:31	2236.0	2322.0	2279.0	-43.0	3.128860647619525	3.1290300915576648	3.128945369588595	8.472196906961216e-05	30.63082282389509	30.63579954441465	30.633311184154874	0.0024883602597807197	0.9223156480565338	0.9224655006164074	0.9223905743364706	7.492627993682666e-05	19.85	0.11	271.0	3.341528767597824	3.3415594891199736	3.3442740864859917	3.3424541144012623	0.0012869757171687047	37.310890381062066	37.3119194829763	37.40292711919678	37.341912327745064	0.043146018314643264	24.42	1.96	1783.0	1815.25	32.0	528.0444015421431	1750.75	bdg	2
31	411.0	1900-01-01 01:09:46	1900-01-01 01:09:53	2410.0	2455.0	2432.5	-22.5	3.129460526249783	3.1297900024489387	3.129625264349361	0.00016473809957773256	30.648444221482297	30.658125439056107	30.653284830269197	0.004840608786903289	0.9228462407483706	0.9231377490278542	0.9229919948881125	0.00014575413974177162	20.28	0.13	266.0	3.3379094818636164	3.3393130642369706	3.342892870275703	3.34003847212543	0.0020981265404973826	37.189784828563255	37.236719186126734	37.35660298951075	37.261035668066924	0.07024026943729475	25.06	2.11	1898.125	1915.0	17.0	567.3397798332583	1881.25	bdg	2
32	412.0	1900-01-01 01:10:05	1900-01-01 01:10:12	2452.0	2443.0	2447.5	4.5	3.126149922893149	3.12837626370568	3.127263093299413	0.0011131704062652403	30.55127967055573	30.616599006332105	30.583939338443923	0.03265966788818808	0.919920547688436	0.9218873588920908	0.9209039532902634	0.0009834056018274695	21.13	0.12	249.0	3.338047820662726	3.3411049228620797	3.343099044344516	3.34075059595644	0.0020773181168536148	37.194408983377286	37.29669446675199	37.3635153598725	37.284872936667256	0.06954160899774464	25.04	2.12	1909.375	1906.0	3.0	571.0031913494443	1912.75	bdg	2
34	414.0	1900-01-01 01:11:02	1900-01-01 01:11:11	2374.0	2759.0	2566.5	-192.5	3.1284024568631383	3.131371653649537	3.1298870552563374	0.0014845983931992546	30.617368049483137	30.70462853016088	30.66099828982201	0.04363024033887264	0.921910515322994	0.9245379898524486	0.9232242525877212	0.0013137372647273329	20.76	0.26	449.0	3.336218928422125	3.3522890737106668	3.343488696690008	3.3439988996076	0.0065705211696660965	37.133306830614316	37.67249506172575	37.37658151031215	37.39412780088407	0.22047205624431745	25.08	2.36	1998.625	2143.0	144.0	619.0016433994742	1854.25	bdg	2
37	417.0	1900-01-01 01:11:52	1900-01-01 01:11:59	2374.0	2882.0	2628.0	-254.0	3.1335371660989595	3.135515660709405	3.1345264134041817	0.0009892473052228734	30.76837431531837	30.826691964409818	30.797533139864093	0.029158824545726606	0.9264574203387408	0.9282134058251298	0.9273354130819352	0.0008779927431945	19.5	0.35	517.0	3.334858154938521	3.3402166881080086	3.3429581078760124	3.3393443169741808	0.0033638354045886013	37.08788767823125	37.26695632805973	37.35879010957967	37.237878038623535	0.11249056853805924	25.67	2.41	2044.75	2235.25	190.0	646.599248472344	1854.25	bdg	2
