# Supplementary material for: Nonlinearity of the post-spinel transition and its expression in slabs and plumes worldwide
Source: Nat Commun. 2025 Jan 26;16:1039. doi: 10.1038/s41467-025-56231-z (PMC11762276; doi:10.1038/s41467-025-56231-z)
Supplement: Supplementary file 10 — Supplementary Data 7 [file 41467_2025_56231_MOESM10_ESM.zip › MLPD-main/data/new/d5-s2-kcl-phase.csv]

exp_i	temp_i	dt_xrd	dt_temp	temp_us	temp_ds	temp	t_err	w_a_110	w_a_200	w_a_mean	w_a_std	w_v_110	w_v_200	w_v_mean	w_v_std	w_v_110_jbar	w_v_200_jbar	w_v_jbar_mean	w_v_jbar_std	p_w	p_w_err	t_err_corrected	kcl_a_110	kcl_a_200	kcl_a_211	kcl_a_mean	kcl_a_std	kcl_v_110	kcl_v_200	kcl_v_211_ang3	kcl_v_mean	kcl_v_std	p_kcl_corrected	p_kcl_err_corrected	temp_kcl	temp_kcl_ds	temp_kcl_err	temp_kcl_err_corrected	temp_kcl_us	phase	phase_num
46	440	1900-01-01 02:04:53	1900-01-01 02:04:59	1181.0	1435.0	1308.0	-127.0	3.1057738129585326	3.108762396555578	3.1072681047570554	0.0014942917985227846	29.957769253395163	30.04433461568916	30.00105193454216	0.043282681146999735	0.9020495310272468	0.9046560750526054	0.9033528030399262	0.001303272012679213	23.6	0.12	258.0	3.306925948113622	3.3062602550020297	3.3107983630482596	3.3079948553879714	0.002000921159646375	36.163745947798155	36.14191076510832	36.29093816590671	36.19886495960439	0.06571301388038958	24.95	1.09	1054.75	1150.0	95.0	290.31971707929176	959.5	bdg	2
47	441	1900-01-01 02:05:10	1900-01-01 02:05:16	1302.0	1516.0	1409.0	-107.0	3.1079820280178385	3.1102908060447723	3.1091364170313054	0.0011543890134664279	30.021714905084306	30.088669904482398	30.055192404783355	0.03347749969904612	0.9039749796355704	0.9059910418228488	0.9049830107292096	0.0010080310936391725	23.3	0.09	248.0	3.3078551267686613	3.3063123090418163	3.3107983630482596	3.3083219329529125	0.0018609318718362387	36.194238336081035	36.14361785584149	36.29093816590671	36.209598119276414	0.061116067959714436	25.2	1.17	1130.5	1210.75	80.0	311.03464839146136	1050.25	bdg	2
48	442	1900-01-01 02:05:34	1900-01-01 02:05:39	1397.0	1601.0	1499.0	-102.0	3.108486929948872	3.110974510990543	3.109730720469708	0.0012437905208353415	30.03634866193601	30.108516564617048	30.07243261327653	0.036083951340518894	0.9044156123607106	0.906588638737208	0.9055021255489591	0.00108651318824865	23.43	0.08	252.0	3.308598688479287	3.3058521168956245	3.3107983630482596	3.3084163894743903	0.0020234067717597856	36.21865176907463	36.128527907393476	36.29093816590671	36.212705947458275	0.06643687537105664	25.44	1.25	1198.0	1274.5	76.0	332.75973314089555	1121.5	bdg	2
49	443	1900-01-01 02:05:52	1900-01-01 02:05:59	1531.0	1551.0	1541.0	-10.0	3.1104771383172434	3.1141546258443653	3.112315882080804	0.001838743763560968	30.09407791274013	30.200943985945898	30.147510949343015	0.053433036602887896	0.9061538807602679	0.9093716934886664	0.9077627871244672	0.0016089063641991366	22.65	0.05	164.0	3.3099242874435904	3.3068772973381275	3.3107983630482596	3.3091999826099934	0.0016807046527719664	36.26220251390437	36.16214987177857	36.29093816590671	36.23843018386322	0.055199329300263625	25.48	1.25	1229.5	1237.0	8.0	334.98201817411035	1222.0	bdg	2
50	444	1900-01-01 02:06:19	1900-01-01 02:06:26	1714.0	1724.0	1719.0	-5.0	3.1083994781554933	3.112257270479482	3.110328374317488	0.00192889616199432	30.03381367428596	30.145776187784463	30.089794931035208	0.05598125674924859	0.9043392820972141	0.9077105522321725	0.9060249171646932	0.0016856350674792073	24.07	0.05	177.0	3.3092687675543786	3.3059508603166305	3.3107983630482596	3.3086726636397565	0.002023375989291126	36.240661941796425	36.13176540339182	36.29093816590671	36.22112183703165	0.06643469902754111	26.03	1.42	1363.0	1366.75	4.0	381.2213136748784	1359.25	bdg	2
52	446	1900-01-01 02:08:09	1900-01-01 02:08:17	1741.0	1902.0	1821.5	-80.5	3.1138250261621736	3.1141316587063006	3.113978342434237	0.00015331627206349732	30.191355668191328	30.20027578778173	30.19581572798653	0.004460059795199811	0.909082982488168	0.9093515735713412	0.9092172780297546	0.0001342955415867264	23.16	0.02	263.0	3.3105851209856714	3.3073617414722727	3.3107983630482596	3.3095817418354017	0.001572189397736462	36.28392633199367	36.17804502572177	36.29093816590671	36.250969841207386	0.05164502550368144	26.22	1.53	1439.875	1500.25	60.0	412.27423007174485	1379.5	bdg	2
53	447	1900-01-01 02:08:28	1900-01-01 02:08:35	1764.0	1911.0	1837.5	-73.5	3.1127845373398055	3.1130158440383333	3.1129001906890688	0.00011565334926388891	30.161100333940983	30.16782452209094	30.164462428015966	0.003362094074976341	0.9081719730655118	0.9083744431064515	0.9082732080859816	0.00010123502046993638	23.61	0.03	257.0	3.310141750591656	3.306253972361477	3.3168817329356077	3.3110924852962467	0.0043905387721132295	36.269350300500356	36.14170473214184	36.491352455958825	36.30080249620034	0.14446525107758326	26.12	1.6	1451.875	1507.0	55.0	415.7054856280465	1396.75	bdg	2
55	449	1900-01-01 02:09:06	1900-01-01 02:09:13	1747.0	1934.0	1840.5	-93.5	3.120404536708343	3.1228424718764005	3.121623504292372	0.0012189675840288405	30.383143298230795	30.454412923157072	30.418778110693932	0.03563481246313849	0.914857843101807	0.9170038217024652	0.915930832402136	0.0010729893003290636	20.54	0.03	278.0	3.3154960780654688	3.307746388903161	3.3220501886144245	3.3150975518610184	0.005846297340864943	36.445637862958414	36.190669055056574	36.662203870171005	36.43283692939533	0.192715971300282	25.73	1.65	1454.125	1524.25	70.0	418.72477330730027	1384.0	bdg	2
56	450	1900-01-01 02:09:22	1900-01-01 02:09:29	1855.0	2053.0	1954.0	-99.0	3.124617626811553	3.1261219123501545	3.1253697695808538	0.0007521427693006898	30.50637715615058	30.55045845248921	30.528417804319893	0.022040648169312504	0.9185685013555296	0.9198958202340812	0.9192321607948052	0.0006636594392758767	19.72	0.07	294.0	3.3115054732613074	3.309039018098884	3.322471571682967	3.3143386876810523	0.005838304657375966	36.31419585605264	36.23311432791019	36.67615681257219	36.407822332178334	0.19260685099905345	26.12	1.75	1539.25	1613.5	74.0	448.53814567436734	1465.0	bdg	2
57	451	1900-01-01 02:10:17	1900-01-01 02:10:23	1946.0	2186.0	2066.0	-120.0	3.1234518574278947	3.130877702536368	3.127164779982131	0.003712922554236498	30.472244851360692	30.69010052630853	30.58117268883461	0.1089278374739191	0.9175407536194355	0.9241005414245992	0.9208206475220172	0.0032798939025816547	19.56	0.14	327.0	3.314032770466655	3.309638158764705	3.3163276987191974	3.3133328759835186	0.0027754729826742672	36.39740286906479	36.25279919380432	36.47306954809864	36.37442387032258	0.0913811907437976	26.53	1.8	1623.25	1713.25	90.0	480.08016843543953	1533.25	bdg	2
59	453	1900-01-01 02:11:03	1900-01-01 02:11:10	1953.0	2375.0	2164.0	-211.0	3.125847971096287	3.1293131127763867	3.1275805419363367	0.0017325708400497408	30.54242776996172	30.64411333368687	30.59327055182429	0.05084278186257762	0.9196540107272893	0.9227158346666708	0.92118492269698	0.001530911969690851	19.83	0.16	427.0	3.312609501263712	3.3090361266130968	3.3147750091972163	3.3121402123580084	0.002366272368986004	36.350528506459106	36.23301934494719	36.42186395474892	36.335137268718405	0.07785987118828659	26.92	1.94	1696.75	1855.0	158.0	521.6092101612087	1538.5	bdg	2
60	454	1900-01-01 02:11:18	1900-01-01 02:11:25	2118.0	2322.0	2220.0	-102.0	3.123533213298008	3.1260719189931656	3.1248025661455863	0.0012693528475791196	30.47462602515209	30.548992774956368	30.511809400054236	0.037183374902136634	0.9176124524393195	0.9198516876513128	0.9187320700453164	0.0011196176059966034	21.01	0.1	324.0	3.309413773142398	3.3080876679078326	3.3148655056593954	3.310788982236541	0.002932936092733704	36.24542613213776	36.201872202250904	36.424847089179565	36.290715141189416	0.09649791295108567	27.21	1.94	1738.75	1815.25	76.0	517.3104272339772	1662.25	bdg	2
64	458	1900-01-01 02:13:04	1900-01-01 02:13:12	2240.0	2381.0	2310.5	-70.5	3.1287753750980545	3.1281236576566767	3.1284495163773656	0.00032585872068868765	30.628318497298565	30.609183037487067	30.618750767392818	0.009567729905748834	0.9222402410189529	0.9216640588472113	0.921952149933082	0.00028809108587080084	20.15	0.13	302.0	3.3072016800115143	3.3092208870971627	3.3165704375928	3.3109976682338256	0.004025843022268924	36.172792715015895	36.23908891058071	36.481079082137605	36.29765356924473	0.13249524638416466	27.44	2.03	1806.625	1859.5	53.0	537.9014357029083	1753.75	bdg	2
70	464	1900-01-01 02:15:05	1900-01-01 02:15:14	2189.0	2558.0	2373.5	-184.5	3.129635064051831	3.1303084598074866	3.1299717619296588	0.00033669787782786287	30.65357252752328	30.673363743127826	30.66346813532555	0.009895607802276274	0.9230006576550532	0.9235965850955627	0.923298621375308	0.00029796372025470136	19.91	0.2	422.0	3.3085110186093267	3.3149463960969165	3.313655227582593	3.312370880762945	0.002779769884576545	36.21577272511699	36.427513707520006	36.38496483722788	36.34275042328829	0.09145163918868347	27.48	2.12	1853.875	1992.25	138.0	568.7026162954149	1715.5	bdg	2
71	465	1900-01-01 02:15:23	1900-01-01 02:15:29	2208.0	2601.0	2404.5	-196.5	3.129101593680871	3.1334438359706973	3.1312727148257844	0.002171121144913135	30.637899787658696	30.76562515616604	30.70176247191237	0.0638626842536727	0.9225287404196554	0.9263746412204726	0.9244516908200641	0.0019229504004086293	19.61	0.25	437.0	3.3062580891868394	3.3091145446528487	3.3107983630482596	3.3087236656293166	0.001874052915021956	36.14183973925852	36.23559537274856	36.29093816590671	36.22279109263793	0.06153886251307526	27.93	2.15	1877.125	2024.5	147.0	578.7653870794711	1729.75	bdg	2
