# Supplementary material for: Nonlinearity of the post-spinel transition and its expression in slabs and plumes worldwide
Source: Nat Commun. 2025 Jan 26;16:1039. doi: 10.1038/s41467-025-56231-z (PMC11762276; doi:10.1038/s41467-025-56231-z)
Supplement: Supplementary file 10 — Supplementary Data 7 [file 41467_2025_56231_MOESM10_ESM.zip › MLPD-main/data/new/d6-s1-kcl-phase.csv]

	temp_i	dt_xrd	dt_temp	temp_us	temp_ds	temp	t_err	w_a_110	w_a_200	w_a_211	w_a_220	w_a_310	w_a_321	w_a_mean	w_a_std	w_v_110	w_v_200	w_v_211	w_v_220	w_v_310	w_v_321	w_v_mean	w_v_std	w_v_110_jbar	w_v_200_jbar	w_v_211_jbar	w_v_220_jbar	w_v_310_jbar	w_v_321_jbar	w_v_jbar_mean	w_v_jbar_std	p_w	p_w_err	t_err_corrected	kcl_a_110	kcl_a_200	kcl_a_211	kcl_a_220	kcl_a_mean	kcl_a_std	kcl_v_110	kcl_v_200	kcl_v_211_ang3	kcl_v_220_ang3	kcl_v_mean	kcl_v_std	p_kcl_corrected	p_kcl_err_corrected	temp_kcl
4	664.0	1900-01-01 07:26:20	1900-01-01 07:26:35	1001.0	1150.0	1075.5	-74.5	3.122564017313729	3.1226799569968238	3.1222081333838245	3.122807336220493	3.1207734379227903	3.12307120322582	3.1223506808439137	0.000751624560604972	30.446267061642214	30.44965856452413	30.4358582095855	30.453384990678398	30.39392046201973	30.461105277240172	30.440032427615023	0.02197584496726155	0.9167585440752444	0.9168606646156036	0.9164451262090184	0.9169728699315746	0.9151823510936866	0.917205333197232	0.9165708148537264	0.000661708169222246	17.31	0.04	182.0	3.3578751061264733	3.3756367692684104	3.3597659332195406	3.349317281846916	3.360648772615336	0.009506778606572876	37.86113389773572	38.465123080537545	37.92512899126872	37.57239427060878	37.95594506003769	0.32261131847128394	19.53	1.13	880.375
5	666.0	1900-01-01 07:27:04	1900-01-01 07:27:10	1179.0	1346.0	1262.5	-83.5	3.1244365361437976	3.1226799569968238	3.1247052993090594	3.125344563951537	3.1247681838594903	3.1249752540262667	3.124484965714496	0.0008532734089492912	30.501073371141896	30.44965856452413	30.50894512987417	30.527673885099066	30.510787140296568	30.516853151041676	30.502498540329587	0.024980680500010767	0.9184088006535418	0.9168606646156036	0.9186458248529319	0.919209760863135	0.9187012890840509	0.9188839409397864	0.9184517135015084	0.0007521858833739117	17.28	0.01	210.0	3.3597174015694775	3.373779509277201	3.3613396410832976	3.3504582173833954	3.3613236923283427	0.008303408125696762	37.923485535261406	38.40166799893957	37.978446128279536	37.61080414398154	37.978600951615526	0.28164603287077616	19.99	1.21	1020.625
6	667.0	1900-01-01 07:27:26	1900-01-01 07:27:33	1376.0	1569.0	1472.5	-96.5	3.1250767793631278	3.1226799569968238	3.125799712223874	3.125344563951537	3.12568319635966	3.125771008856141	3.1250592029585267	0.0010944511977249679	30.519827575670856	30.44965856452413	30.54101319025439	30.527673885099066	30.53759801951767	30.54017184855299	30.519323847269845	0.0320474664158188	0.9189735029602136	0.9168606646156036	0.9196114167360342	0.919209760863135	0.9195085835398984	0.9195860833448608	0.9189583353432909	0.000964971784330218	17.9	0.01	244.0	3.3612115818545085	3.373865633021236	3.3631437265373543	3.3517122731094195	3.362483303630629	0.007868067671555288	37.97410562203283	38.40460895567085	38.039629897224586	37.65305242531753	38.017849225061454	0.2669492905077006	20.48	1.36	1178.125
7	668.0	1900-01-01 07:27:56	1900-01-01 07:28:03	1562.0	1655.0	1608.5	-46.5	3.1261817081662406	3.126280121402834	3.127105880665132	3.125344563951537	3.1281651336367866	3.127305046565588	3.1267304090646864	0.0009086638643252973	30.55221157465353	30.55509704673521	30.579315432575694	30.527673885099066	30.61040060063881	30.585158609970374	30.568309524945448	0.026650982257538324	0.9199486079771466	0.9200354915737206	0.9207647242280236	0.919209760863135	0.9217007205312218	0.9209406664146396	0.9204333285979812	0.000802479845661527	17.86	0.03	207.0	3.3616581374471437	3.3734684940651576	3.363998920988873	3.351957049444871	3.362770650486511	0.00765055812360581	37.98924284428027	38.391048690333726	38.06865591213646	37.6613024616082	38.02756247708966	0.25953115941134364	20.84	1.45	1280.125
8	669.0	1900-01-01 07:28:33	1900-01-01 07:28:41	1675.0	1857.0	1766.0	-91.0	3.1265051048684933	3.1274372837013704	3.127073846768891	3.125344563951537	3.127654565083601	3.1275297042000134	3.1269241780956514	0.0008017281650291463	30.56169423517245	30.58903862621542	30.57837568385559	30.527673885099066	30.59541466810005	30.59175056332968	30.573991276962047	0.023510698661335285	0.9202341375638671	0.9210574964364152	0.9207364277322104	0.919209760863135	0.9212494835481122	0.921139154772902	0.9206044101527736	0.0007079236949252261	18.43	0.05	268.0	3.36223588931152	3.3730257628929885	3.3659422222931883	3.3519227402074616	3.3632816536762897	0.007618149842499943	38.00883329103789	38.37593544698708	38.13466807308172	37.66014601718848	38.04489570707379	0.2583501542566345	21.23	1.6	1398.25
9	670.0	1900-01-01 07:29:09	1900-01-01 07:29:25	1732.0	1951.0	1841.5	-109.5	3.125845119272096	3.126795916676159	3.1275944537515383	3.127721166628226	3.1275937192504024	3.128316656055464	3.1273111719389814	0.0007909881931453937	30.54234417515252	30.57022311450838	30.593650634624662	30.597369243221664	30.59362908029635	30.614848946303116	30.585344199017786	0.023203509719870667	0.9196514936287098	0.9204909481274336	0.9211963672577858	0.9213083371816018	0.9211957182417801	0.9218346633520768	0.9209462546315644	0.0006986740195492107	18.6	0.07	294.0	3.3628817292002147	3.373586183133088	3.3657741198036524	3.352876297093813	3.3637795823076924	0.007413423099844905	38.030740441848046	38.39506683756605	38.12895477314957	37.69229590070576	38.061764488317365	0.2515325620479242	21.4	1.67	1454.875
12	672.0	1900-01-01 07:31:14	1900-01-01 07:31:20	1788.0	1978.0	1883.0	-95.0	3.127853010360161	3.12905140721832	3.129279116156531	3.1296613094821297	3.1290290264970264	3.1292502085082208	3.1290206797037308	0.0005618933662510294	30.601238745506482	30.63642564266532	30.643114598581448	30.65434372569637	30.63576826094455	30.642265381719607	30.63552605918564	0.016500488693517883	0.9214248506206302	0.9224843528756864	0.9226857620492523	0.9230238789751888	0.92246455864909	0.9226601915314518	0.92245726578355	0.0004968413356084894	18.19	0.08	283.0	3.3680464879042726	3.375952360910996	3.368006452921295	3.356728297461647	3.3671833997995533	0.006848835327773082	38.20623404986323	38.47591251715619	38.204871627087606	37.822355222746594	38.177343354213406	0.2327834812895985	21.24	1.68	1486.0
13	673.0	1900-01-01 07:31:48	1900-01-01 07:31:56	1789.0	1988.0	1888.5	-99.5	3.131175523151558	3.1340610395636	3.1326559398206584	3.132527126407308	3.1319435949366263	3.1331996473458874	3.13259381187094	0.0009094343948487807	30.698859425530337	30.783808722754284	30.74242318643541	30.7386309982328	30.72145609434635	30.758433040414015	30.740601911285534	0.02677367079805779	0.9243642780489292	0.9269221612168576	0.9256760135710842	0.9255618281135222	0.925044679661474	0.9261580815498798	0.9256211736936244	0.0008061740840242343	17.02	0.1	288.0	3.3673280875530525	3.375997833789436	3.3717579265262443	3.357353107898948	3.3681092389419196	0.00692544948473001	38.18179122998271	38.47746730869865	38.332678035720576	37.84347954312461	38.208854029381634	0.23543384882497295	21.18	1.69	1490.125
14	674.0	1900-01-01 07:32:14	1900-01-01 07:32:24	1908.0	2059.0	1983.5	-75.5	3.1310463469326497	3.131402262666585	3.133696005464566	3.1325563284013582	3.1325544927575724	3.132679347949052	3.1323224640286305	0.0008753815810013206	30.695060150504485	30.705528948050226	30.77305350998209	30.739490659762787	30.739436620777358	30.743112340923	30.73261370499999	0.025765925120927142	0.9242498792021282	0.9245651020692474	0.926598314185552	0.9255877131276368	0.9255860859757268	0.9256967644980666	0.9253806431763932	0.0007758301519456947	17.5	0.11	274.0	3.3730373077777074	3.3778107389257146	3.3634597393600427	3.358592528399448	3.368225078615728	0.007591721066016531	38.37632949728343	38.53948760649745	38.0503539173979	37.88540659130821	38.21289440312175	0.2583804495703018	21.44	1.79	1561.375
16	677.0	1900-01-01 07:33:47	1900-01-01 07:33:55	1921.0	2179.0	2050.0	-129.0	3.133598520876625	3.1339468665510237	3.135917711066553	3.133260392378346	3.1364483240772456	3.136148693842061	3.1348867514653085	0.0013090614236581474	30.77018168854711	30.780444507349294	30.83855170914493	30.76022206612069	30.85420847107929	30.845366650997764	30.808162515539852	0.038594038167166486	0.926511841619564	0.9268208623216472	0.9285705110917444	0.926211950373892	0.9290419472204104	0.9287757137905944	0.9276554710696422	0.001162093670415574	16.93	0.16	334.0	3.3677212907700715	3.3754754448247457	3.3638635086691973	3.357027006589632	3.366021812713412	0.006667537013642522	38.19516826594192	38.45960850496186	38.06405892121305	37.83245334849892	38.13782226015394	0.22667496228327635	21.8	1.85	1611.25
17	678.0	1900-01-01 07:34:23	1900-01-01 07:34:32	2025.0	2254.0	2139.5	-114.5	3.1328153938732584	3.1354055060072166	3.134363810643937	3.137550509436161	3.1350889318008406	3.136926976215189	3.135358521329433	0.0015703871745926694	30.747117848323427	30.82344313441232	30.79273134489105	30.88674751385125	30.81410757462853	30.86833657259002	30.822080664782767	0.046309904079729534	0.925817373146912	0.9281155812658028	0.9271908276534646	0.930021720715034	0.9278344809858184	0.9294673543071088	0.92807455634569	0.0013944238272114568	17.15	0.18	328.0	3.3700381550769936	3.375335788745653	3.370261393013376	3.3562275089645786	3.3679657114501502	0.007100503738470817	38.274052984900024	38.45483504771582	38.281659533737674	37.805429657351816	38.20399430592633	0.2412026963703721	21.89	1.93	1678.375
18	679.0	1900-01-01 07:34:57	1900-01-01 07:35:03	2049.0	2347.0	2198.0	-149.0	3.1351562513997813	3.1360215655283397	3.1370540728552405	3.13651081756222	3.1369361851520305	3.137679647129603	3.136559756604536	0.0008064400493679876	30.816092626363034	30.841615718682004	30.87208873594951	30.856052810822984	30.86860842979157	30.890561451656954	30.857503295544344	0.02379868095278556	0.9278942522915864	0.9286627705768415	0.9295803345884552	0.929097481589034	0.929475540118912	0.9301365610684628	0.9291411567055486	0.0007165950445423664	17.01	0.21	369.0	3.360880897254133	3.3743801979982613	3.36373345281016	3.354360566858624	3.3633387787302946	0.007223540974546881	37.962898755482456	38.42218346779829	38.05964412036856	37.74237556378736	38.046775476859175	0.2453524878179112	22.43	2.01	1722.25
19	680.0	1900-01-01 07:35:19	1900-01-01 07:35:28	2090.0	2386.0	2238.0	-148.0	3.1360526171009537	3.1356393953423125	3.137989481801448	3.1353569088582884	3.1373898072989146	3.136624021147862	3.1365087052582967	0.0009374334479028902	30.842531870053328	30.830341584138328	30.89971335354966	30.82200991478261	30.88200179380754	30.8593939201884	30.855998739419974	0.027669296962380432	0.928690356539864	0.9283232984455276	0.9304121312799996	0.9280724260133572	0.9298788237421785	0.9291980847451198	0.9290958534610078	0.0008331420186080945	17.19	0.22	372.0	3.3606506052223533	3.374926711706945	3.3623874357385595	3.35403932307074	3.363001018934649	0.007557034302784797	37.95509548516479	38.4408550309935	38.013973051632156	37.731532952505496	38.03536413007398	0.2567279147188881	22.56	2.05	1752.25
21	682.0	1900-01-01 07:35:57	1900-01-01 07:36:05	2176.0	2580.0	2378.0	-202.0	3.1353518521124952	3.1407584839609664	3.1380892149692707	3.1394169760249047	3.138650971309381	3.14112970733244	3.138899534284909	0.0019149221662554906	30.82186078456669	30.981584465127387	30.902659658113265	30.941902052265004	30.919258490965465	30.992571410854698	30.92663947698209	0.0565788577747554	0.9280679355975257	0.9328773281102004	0.9305008465854476	0.9316824627111862	0.9310006491329366	0.9332081527839912	0.9312228958202146	0.0017036292552387866	17.01	0.32	440.0	3.3622131354293434	3.380444772219503	3.365786916866873	3.3532305088210426	3.3654188333341897	0.00980747264037864	38.008061623591	38.629717773239854	38.129389686916156	37.70424307312845	38.11785303921887	0.3336412591277294	22.76	2.27	1857.25
24	685.0	1900-01-01 07:37:07	1900-01-01 07:37:16	2201.0	2639.0	2420.0	-219.0	3.137672150275413	3.1396863797215815	3.1387275860860404	3.1388671790083067	3.1399081813479714	3.141041464121638	3.1393171567601583	0.001057906062881691	30.890340031842516	30.94986841500719	30.92152277259181	30.925648601526788	30.956428193871478	30.989959477470325	30.938961248718357	0.031278932048648955	0.9301298939619076	0.9319223355039432	0.9310688282474052	0.931193059862397	0.9321198550655008	0.9331295056302424	0.9315939130452328	0.0009418306732675047	17.06	0.33	461.0	3.371563665708174	3.3749753916674874	3.3603707072990017	3.3512295262199068	3.3645348227236425	0.0093912310946759	38.32605290852674	38.442518468268794	37.9456127966523	37.636785268801425	38.087742360562316	0.31867738993265843	22.94	2.3	1888.75
[truncated: 6 more columns]
