# Supplementary material for: Nonlinearity of the post-spinel transition and its expression in slabs and plumes worldwide
Source: Nat Commun. 2025 Jan 26;16:1039. doi: 10.1038/s41467-025-56231-z (PMC11762276; doi:10.1038/s41467-025-56231-z)
Supplement: Supplementary file 10 — Supplementary Data 7 [file 41467_2025_56231_MOESM10_ESM.zip › MLPD-main/data/new/d6-s2-kcl-phase.csv]

	temp_i	dt_xrd	dt_temp	temp_us	temp_ds	temp	t_err	w_a_110	w_a_200	w_a_211	w_a_220	w_a_310	w_a_321	w_a_mean	w_a_std	w_v_110	w_v_200	w_v_211	w_v_220	w_v_310	w_v_321	w_v_mean	w_v_std	w_v_110_jbar	w_v_200_jbar	w_v_211_jbar	w_v_220_jbar	w_v_310_jbar	w_v_321_jbar	w_v_jbar_mean	w_v_jbar_std	p_w	p_w_err	t_err_corrected	kcl_a_110	kcl_a_200	kcl_a_211	kcl_a_220	kcl_a_mean	kcl_a_std	kcl_v_110	kcl_v_200	kcl_v_211_ang3	kcl_v_220_ang3	kcl_v_mean	kcl_v_std	p_kcl_corrected	p_kcl_err_corrected	temp_kcl
32	688.0	1900-01-01 07:50:55	1900-01-01 07:51:01	1197.0	1369.0	1283.0	-86.0	3.1097421867006467	3.108970893520131	3.1096088520983294	3.1105647979400217	3.1091087590597994	3.1092026454499666	3.1095330224614823	0.0005352877421436903	30.072750832088452	30.05038001758946	30.068882762539946	30.09662232288657	30.054377895715092	30.05710065243696	30.066685747209416	0.01552978194131444	0.9055117073415032	0.9048381063615092	0.9053952370431742	0.9062304947417672	0.9049584852875178	0.9050404694100098	0.9053290833642471	0.0004676126716454597	22.67	0.09	214.0	3.2975931298870065	3.313662285318676	3.2963328437218307	3.2924272480893366	3.3000038767542126	0.008112422733403983	35.85842489040048	36.38519732613381	35.81732709062434	35.690165491865116	35.93777869975594	0.26566018950600073	25.69	1.32	1036.0
33	690.0	1900-01-01 07:51:34	1900-01-01 07:51:41	1419.0	1661.0	1540.0	-121.0	3.1105492218678346	3.1111084321923257	3.1106451759937674	3.1115942283691345	3.1098147246783907	3.1113581179562777	3.1108449835096224	0.0005891959605744982	30.096170200994	30.11240506542659	30.098955504088245	30.126513325472136	30.074855315949627	30.119655769599067	30.10475919692161	0.017104117878736128	0.9062168810331592	0.906705724235196	0.9063007484709744	0.9071305338814032	0.9055750748327194	0.9069240480443914	0.9064755017496408	0.000515017035502365	23.18	0.07	275.0	3.30098063414322	3.315069974469797	3.298555677922781	3.2954989058213537	3.3025262980892878	0.007498049092384174	35.969046838670906	36.431587819273865	35.889834646780294	35.79014973449531	36.020154759805095	0.24585301785469685	26.15	1.49	1228.75
34	691.0	1900-01-01 07:52:03	1900-01-01 07:52:14	1682.0	1876.0	1779.0	-97.0	3.1129201787054814	3.112574649321047	3.1141304791363327	3.1138894816627096	3.1115822345979844	3.1125833302285635	3.112946725608687	0.0008585936965069388	30.16504336732297	30.15499966104363	30.200241470037266	30.193230570480786	30.12616495506736	30.15525196679317	30.16582199845753	0.024960187491155267	0.9082907005776624	0.9079882775079599	0.9093505402398858	0.9091394371165687	0.9071200442031636	0.9079958746117736	0.9083141457095024	0.0007515688244443612	23.36	0.04	275.0	3.3007417339885605	3.314537553760708	3.3002975604961984	3.2965210574547776	3.3030244764250614	0.006846393056823929	35.96123789649052	36.41403722438227	35.9467221780054	35.82346272505001	36.03636500598205	0.22452372088802494	26.76	1.65	1408.0
35	692.0	1900-01-01 07:52:41	1900-01-01 07:52:51	1795.0	1989.0	1892.0	-97.0	3.1144294506067123	3.114366252289741	3.1155822022862343	3.115225125842054	3.1143313473819454	3.116855848166304	3.115131704428832	0.0009040645550195185	30.208940409450392	30.207101438157764	30.242496762110427	30.23209968872767	30.20608579241672	30.279601204153533	30.229387549169417	0.02632598983974821	0.9096124714321476	0.9095570987113666	0.9106228768439771	0.9103098136419197	0.9095265169027998	0.9117401177259972	0.9102281492097012	0.0007926940950746097	23.03	0.01	286.0	3.301455157654524	3.3097971642506043	3.302994223166741	3.2967016336935586	3.302737044691357	0.004689905362760761	35.984560966744176	36.25802454227324	36.03491005488824	35.829350041165796	36.02671140126787	0.15354246376396216	27.1	1.67	1492.75
36	693.0	1900-01-01 07:53:14	1900-01-01 07:53:22	1827.0	2081.0	1954.0	-127.0	3.115547842955392	3.1164919996745533	3.1165156933897893	3.1165117536448377	3.117616171504098	3.1167400855777325	3.1165705911244004	0.0006028588479881571	30.241496210279557	30.268998306506628	30.269688688974146	30.26957389279069	30.30176575561651	30.27622750161389	30.271291725963568	0.017566927120015646	0.9105927495236759	0.911420857010387	0.91144164491271	0.9114381883187768	0.912407507980708	0.91163853316648	0.9114899134854564	0.000528952547706857	22.77	0.01	322.0	3.307899312679976	3.3094913791302982	3.3015515128651516	3.2966286262966413	3.303892707743017	0.005139213878098153	36.19568878965922	36.24797606538003	35.987711760241794	35.82696970778211	36.06458658076579	0.16821935723999745	27.16	1.75	1539.25
37	694.0	1900-01-01 07:53:51	1900-01-01 07:54:00	1957.0	2230.0	2093.5	-136.5	3.1116420655398684	3.1132300102841817	3.115185118387401	3.117359507340767	3.116088606441291	3.1172434890324645	3.1151247995043283	0.0020870628750411773	30.12790282797041	30.174051320684338	30.230934931342226	30.294282406169728	30.257245930421888	30.290900158549327	30.229219595856318	0.060738105756482426	0.9071723727802324	0.90856193639754	0.9102747419767226	0.9121821790584552	0.9110669846894532	0.9120803372005384	0.9102230920171568	0.0018288671412644995	23.85	0.02	346.0	3.2991840200506086	3.309063363616064	3.3014522683282816	3.2977990656902696	3.3018746794213056	0.004350456490910115	35.91034852616053	36.233914064987204	35.98446648927256	35.86514342214671	35.99846812564175	0.14245295411998785	27.75	1.86	1643.875
38	695.0	1900-01-01 07:54:23	1900-01-01 07:54:32	2514.0	2176.0	2345.0	169.0	3.1136733441790847	3.1156809742052425	3.115890591142487	3.115393328712664	3.117405661090352	3.1162843307774986	3.1157213716845544	0.0011169937166828378	30.186943800227784	30.245373146632012	30.25147810643293	30.23699699179603	30.295627982855702	30.26294774327332	30.246561295202962	0.0325252820998454	0.9089501380365728	0.9107094868077166	0.9108933114469538	0.9104572748864048	0.9122226953201392	0.9112386702901112	0.9107452627979828	0.0009793591510946756	24.68	0.06	404.0	3.2969862886939043	3.3089414228349474	3.3004475726018754	3.2974470830718867	3.300955591800653	0.0047983481915055215	35.83863194057073	36.22990849439483	35.95162418017314	35.853660709430144	35.968456331142214	0.15706126362603956	28.54	2.13	1832.5
40	697.0	1900-01-01 07:55:19	1900-01-01 07:55:31	2536.0	2402.0	2469.0	67.0	3.115257704506292	3.111795432634638	3.119316609553268	3.11631992015458	3.1151231970871303	3.1166166545853233	3.115738253086872	0.0022386608612590736	30.233048190057826	30.13235789373015	30.35137518311745	30.26398460478353	30.229132244003125	30.272630592622047	30.247088118052357	0.0651872413064606	0.9103383736849856	0.9073065179478941	0.9139012827819376	0.9112698909204294	0.9102204617913364	0.9115302277034868	0.9107611258050116	0.0019628337461337774	25.2	0.07	314.0	3.3013017791605166	3.3082244273432866	3.3013547234859786	3.2982027288126163	3.3022709147006	0.003666506485832962	35.979545904207036	36.206362245546096	35.981276988002875	35.8783151233215	36.011375065269384	0.1200457604129652	28.75	2.17	1925.5
42	699.0	1900-01-01 07:56:36	1900-01-01 07:56:44	2669.0	2492.0	2580.5	88.5	3.1153223200630027	3.1174300615959005	3.1180849223095084	3.115235699612964	3.117668980615292	3.1202499956907466	3.117331996647902	0.001714548124571612	30.234929478167626	30.296339376724656	30.3154359241766	30.232407533299103	30.303305621015397	30.378629259151467	30.293507865422477	0.04999197092362217	0.9103950205949348	0.9122441158905576	0.9128191263837474	0.9103190830587756	0.9124538744123728	0.9147219222059584	0.9121588570910578	0.001505293453105507	25.11	0.1	347.0	3.304536585365797	3.308193818573664	3.3021353344305866	3.2984201596815033	3.303321474512887	0.0035583017860571953	36.0854140852734	36.20535727568552	36.00680652614964	35.885411322216356	36.04574730233123	0.11648262513370675	28.95	2.28	2009.125
43	700.0	1900-01-01 07:57:00	1900-01-01 07:57:09	2726.0	2542.0	2634.0	92.0	3.115881954382436	3.1146862154558015	3.1209395637571005	3.119664222288113	3.1207734379227903	3.1172195885322274	3.1181941637230786	0.002413598931478585	30.251226550071358	30.216412628983086	30.39877453196209	30.361523271595225	30.39392046201973	30.290203425568862	30.31867681170007	0.07039330627324787	0.9108857369077394	0.9098374652248492	0.9153285105582996	0.9142068488731496	0.9151823510936866	0.9120593580797979	0.912916711789587	0.0021195920288372295	25.04	0.13	355.0	3.302407933450303	3.3078338726033434	3.302922449636125	3.298801084706344	3.302991335099029	0.0032153332068708515	36.015724601403605	36.1935406573562	36.03256100761957	35.89784566587196	36.03491798306283	0.10526622698284112	29.14	2.33	2049.25
44	701.0	1900-01-01 07:57:25	1900-01-01 07:57:34	2793.0	2757.0	2775.0	18.0	3.1185288189595863	3.1160323782322874	3.1192816175869886	3.1198119728229705	3.1175018869425015	3.121726604368136	3.118813879818745	0.001790636229656686	30.328385061193806	30.255608030865265	30.350353764791627	30.365837335652614	30.298433500894017	30.42177828151318	30.33673266248509	0.05225432649624122	0.9132090340192182	0.9110176663802552	0.9138705271567772	0.9143367483802484	0.9123071714441572	0.9160211696584788	0.9134603861731893	0.0015734145727401285	25.43	0.13	296.0	3.3090474990862546	3.3081414345907096	3.306112370472622	3.3025667298253123	3.306467008493725	0.002490008848864187	36.233392922424436	36.20363740899309	36.137061246325956	36.02092030251259	36.148752970064024	0.08163043315671913	29.18	2.44	2155.0
[truncated: 6 more columns]
