# Supplementary material for: Nonlinearity of the post-spinel transition and its expression in slabs and plumes worldwide
Source: Nat Commun. 2025 Jan 26;16:1039. doi: 10.1038/s41467-025-56231-z (PMC11762276; doi:10.1038/s41467-025-56231-z)
Supplement: Supplementary file 10 — Supplementary Data 7 [file 41467_2025_56231_MOESM10_ESM.zip › MLPD-main/log.txt]

--------------------------
### DEGREE: 1 ###
BEST PARAMETERS SET FOUND ON TRAINING SET:
{'C': 100.0, 'class_weight': 'balanced', 'multi_class': 'ovr', 'penalty': 'l1', 'solver': 'liblinear'}
F1 SCORE (TEST): 0.7628865979381443
F1 SCORE (TRAINING): 0.8163265306122449
--------------------------
### DEGREE: 2 ###
BEST PARAMETERS SET FOUND ON TRAINING SET:
{'C': 10000.0, 'class_weight': 'balanced', 'multi_class': 'ovr', 'penalty': 'l1', 'solver': 'liblinear'}
F1 SCORE (TEST): 0.752577319587629
F1 SCORE (TRAINING): 0.8112244897959183
--------------------------
### DEGREE: 3 ###
BEST PARAMETERS SET FOUND ON TRAINING SET:
{'C': 0.0001, 'class_weight': None, 'multi_class': 'ovr', 'penalty': 'l1', 'solver': 'liblinear'}
F1 SCORE (TEST): 0.7422680412371134
F1 SCORE (TRAINING): 0.8163265306122449
--------------------------
### DEGREE: 4 ###
BEST PARAMETERS SET FOUND ON TRAINING SET:
{'C': 100.0, 'class_weight': None, 'multi_class': 'ovr', 'penalty': 'l1', 'solver': 'liblinear'}
F1 SCORE (TEST): 0.7835051546391752
F1 SCORE (TRAINING): 0.8418367346938774
--------------------------
### DEGREE: 5 ###
BEST PARAMETERS SET FOUND ON TRAINING SET:
{'C': 100.0, 'class_weight': None, 'multi_class': 'ovr', 'penalty': 'l1', 'solver': 'liblinear'}
F1 SCORE (TEST): 0.7835051546391752
F1 SCORE (TRAINING): 0.8316326530612244
--------------------------
### DEGREE: 6 ###
BEST PARAMETERS SET FOUND ON TRAINING SET:
{'C': 0.01, 'class_weight': None, 'multi_class': 'ovr', 'penalty': 'l1', 'solver': 'liblinear'}
F1 SCORE (TEST): 0.7938144329896907
F1 SCORE (TRAINING): 0.8418367346938774
--------------------------
### DEGREE: 7 ###
BEST PARAMETERS SET FOUND ON TRAINING SET:
{'C': 0.01, 'class_weight': None, 'multi_class': 'ovr', 'penalty': 'l1', 'solver': 'liblinear'}
F1 SCORE (TEST): 0.7731958762886598
F1 SCORE (TRAINING): 0.8316326530612244
--------------------------
### DEGREE: 8 ###
BEST PARAMETERS SET FOUND ON TRAINING SET:
{'C': 0.01, 'class_weight': None, 'multi_class': 'ovr', 'penalty': 'l1', 'solver': 'liblinear'}
F1 SCORE (TEST): 0.7731958762886598
F1 SCORE (TRAINING): 0.8367346938775511
--------------------------
### DEGREE: 9 ###
BEST PARAMETERS SET FOUND ON TRAINING SET:
{'C': 0.01, 'class_weight': None, 'multi_class': 'ovr', 'penalty': 'l1', 'solver': 'liblinear'}
F1 SCORE (TEST): 0.7731958762886598
F1 SCORE (TRAINING): 0.8367346938775511
--------------------------
### DEGREE: 10 ###
BEST PARAMETERS SET FOUND ON TRAINING SET:
{'C': 0.01, 'class_weight': None, 'multi_class': 'ovr', 'penalty': 'l1', 'solver': 'liblinear'}
F1 SCORE (TEST): 0.7731958762886598
F1 SCORE (TRAINING): 0.8367346938775511
!!! BEST DEGREE = 6
!!! BEST PARAMETER SET = {'C': 0.01, 'class_weight': None, 'multi_class': 'ovr', 'penalty': 'l1', 'solver': 'liblinear'}
