# Supplementary material for: Nonlinearity of the post-spinel transition and its expression in slabs and plumes worldwide
Source: Nat Commun. 2025 Jan 26;16:1039. doi: 10.1038/s41467-025-56231-z (PMC11762276; doi:10.1038/s41467-025-56231-z)
Supplement: Supplementary file 10 — Supplementary Data 7 [file 41467_2025_56231_MOESM10_ESM.zip › MLPD-main/requirements.txt]

# This file may be used to create an environment using:
# $ conda create --name <env> --file <this file>
# platform: osx-arm64
appnope=0.1.2=py39hca03da5_1001
asttokens=2.0.5=pyhd3eb1b0_0
backcall=0.2.0=pyhd3eb1b0_0
blas=1.0=openblas
bottleneck=1.3.5=py39heec5a64_0
brotli=1.0.9=h80987f9_8
brotli-bin=1.0.9=h80987f9_8
brotli-python=1.0.9=py39h313beb8_8
ca-certificates=2024.9.24=hca03da5_0
certifi=2024.8.30=py39hca03da5_0
charset-normalizer=3.3.2=pyhd3eb1b0_0
comm=0.2.1=py39hca03da5_0
cycler=0.11.0=pyhd3eb1b0_0
debugpy=1.6.7=py39h313beb8_0
decorator=5.1.1=pyhd3eb1b0_0
exceptiongroup=1.2.0=py39hca03da5_0
executing=0.8.3=pyhd3eb1b0_0
fftw=3.3.9=h80987f9_2
fonttools=4.51.0=py39h80987f9_0
freetype=2.12.1=h1192e45_0
idna=3.7=py39hca03da5_0
importlib-metadata=7.0.1=py39hca03da5_0
importlib_metadata=7.0.1=hd3eb1b0_0
importlib_resources=6.4.0=py39hca03da5_0
ipykernel=6.29.5=py39hca03da5_0
ipython=8.15.0=py39hca03da5_0
jedi=0.19.1=py39hca03da5_0
joblib=1.4.2=pyhd8ed1ab_0
jpeg=9e=h80987f9_3
jupyter_client=8.6.0=py39hca03da5_0
jupyter_core=5.7.2=py39hca03da5_0
kiwisolver=1.4.4=py39h313beb8_0
lcms2=2.12=hba8e193_0
lerc=3.0=hc377ac9_0
libblas=3.9.0=16_osxarm64_openblas
libbrotlicommon=1.0.9=h80987f9_8
libbrotlidec=1.0.9=h80987f9_8
libbrotlienc=1.0.9=h80987f9_8
libcblas=3.9.0=16_osxarm64_openblas
libcxx=14.0.6=h848a8c0_0
libdeflate=1.17=h80987f9_1
libffi=3.4.4=hca03da5_1
libgfortran=5.0.0=11_3_0_hca03da5_28
libgfortran5=11.3.0=h009349e_28
libopenblas=0.3.21=h269037a_0
libpng=1.6.39=h80987f9_0
libsodium=1.0.18=h1a28f6b_0
libtiff=4.5.1=h313beb8_0
libwebp-base=1.3.2=h80987f9_1
llvm-openmp=14.0.6=hc6e5704_0
lz4-c=1.9.4=h313beb8_1
matplotlib=3.5.0=py39hca03da5_0
matplotlib-base=3.5.0=py39h9197a36_0
matplotlib-inline=0.1.6=py39hca03da5_0
ncurses=6.4=h313beb8_0
nest-asyncio=1.6.0=py39hca03da5_0
numexpr=2.8.4=py39h79ee842_1
numpy=1.19.5=py39h831b0dc_4
numpy-base=1.19.5=py39hdc56644_4
openjpeg=2.5.2=h54b8e55_0
openssl=3.0.15=h80987f9_0
packaging=24.1=py39hca03da5_0
pandas=1.3.5=py39h9197a36_0
parso=0.8.3=pyhd3eb1b0_0
pexpect=4.8.0=pyhd3eb1b0_3
pickleshare=0.7.5=pyhd3eb1b0_1003
pillow=10.4.0=py39h80987f9_0
pip=24.2=py39hca03da5_0
platformdirs=3.10.0=py39hca03da5_0
pooch=1.7.0=py39hca03da5_0
prompt-toolkit=3.0.43=py39hca03da5_0
psutil=5.9.0=py39h1a28f6b_0
ptyprocess=0.7.0=pyhd3eb1b0_2
pure_eval=0.2.2=pyhd3eb1b0_0
pybind11-abi=4=hd8ed1ab_3
pygments=2.15.1=py39hca03da5_1
pyparsing=3.1.2=py39hca03da5_0
pysocks=1.7.1=py39hca03da5_0
python=3.9.20=hb885b13_1
python-dateutil=2.9.0post0=py39hca03da5_2
python-tzdata=2023.3=pyhd3eb1b0_0
python_abi=3.9=2_cp39
pytz=2024.1=py39hca03da5_0
pyzmq=25.1.2=py39h313beb8_0
readline=8.2=h1a28f6b_0
requests=2.32.3=py39hca03da5_0
scikit-learn=0.23.2=py39hb966dd2_3
scipy=1.10.0=py39h9d039d2_0
setuptools=75.1.0=py39hca03da5_0
six=1.16.0=pyhd3eb1b0_1
sqlite=3.45.3=h80987f9_0
stack_data=0.2.0=pyhd3eb1b0_0
threadpoolctl=3.5.0=pyhc1e730c_0
tk=8.6.14=h6ba3021_0
tornado=6.4.1=py39h80987f9_0
tqdm=4.66.5=py39h33ce5c2_0
traitlets=5.14.3=py39hca03da5_0
typing_extensions=4.11.0=py39hca03da5_0
tzdata=2024b=h04d1e81_0
unicodedata2=15.1.0=py39h80987f9_0
urllib3=2.2.3=py39hca03da5_0
wcwidth=0.2.5=pyhd3eb1b0_0
wheel=0.44.0=py39hca03da5_0
xz=5.4.6=h80987f9_1
zeromq=4.3.5=h313beb8_0
zipp=3.20.2=py39hca03da5_0
zlib=1.2.13=h18a0788_1
zstd=1.5.6=hfb09047_0
